# Supplementary material for: Effects of functional feeds on the lipid composition, transcriptomic responses and pathology in heart of Atlantic salmon (Salmo salar L.) before and after experimental challenge with Piscine Myocarditis Virus (PMCV)
Source: BMC Genomics. 2014 Jun 11;15(1):462. doi: 10.1186/1471-2164-15-462 (PMC4079957; doi:10.1186/1471-2164-15-462)
Supplement: Supplementary file 1 — Additional file 1: Table S1: Gene expression pre-challenge, 6-, 8- and 14- weeks post challenge. Metabolic genes selected by significance (one-way ANOVA at each time point) and expression differences between the functional feeds (CMS1 and CMS2) and reference diet (REF) or between CMS dietary groups. At cut-off log2-ER = 0.8 (1.75-fold). Red/orange colour intensity was used to indicate higher expression and green/blue colour intensity was used to indicate lower expression. (XLSX 292 KB) [file 12864_2014_6183_MOESM1_ESM.xlsx]

## Sheet: PreCh
ProbeName	p	Kegg and STARS annotation	B2GO_BlastnHit	B2GO_BlastxHit	STARS name	CMS1-REF	CMS2-REF	CMS1-CMS2	REF(Norm)	CMS1(Norm)	CMS2(Norm)
Omy#TC155552	0.0437186	Amino Acid Metabolism	gasterosteus aculeatus clone cfw53-g04 mrna sequence	unnamed protein product	cytokine-like nuclear factor n-pac [Homo sapiens]	-1.6367	-0.092306	-1.5444	1.62359	-0.0131151	1.53128
Ssa#DW561493	0.0389807	Amino Acid Metabolism	homo sapiens dna (cytosine-5-)-methyltransferase 3 alpha transcript variant mrna	DNA cytosine methyltransferase 3 alpha	DNA cytosine methyltransferase 3 alpha isoform a [Homo sapiens]	-1.54795	-0.968031	-0.579918	0.923134	-0.624815	-0.0448968
Ssa#S35548423	0.0209719	Amino Acid Metabolism	danio rerio acyl-coenzyme a dehydrogenase member 8 mrna	unnamed protein product	medium-chain acyl-CoA dehydrogenase [Salmo salar]	-1.33297	-0.678339	-0.654631	-1.42408	-2.75705	-2.10242
Ssa#TC82506	0.0449726	Amino Acid Metabolism	oncorhynchus mykiss clone omyk-evo-510-034 myc protein complete cds	Myc protein	Myc protein [Oncorhynchus mykiss]	-1.22586	-0.66057	-0.565295	-0.142962	-1.36883	-0.803531
Ssa#DW578787	0.0308937	Amino Acid Metabolism	danio rerio set domain containing a mrna	SET domain containing 1B	similar to hCG2041215 [Homo sapiens]	0.858393	1.24209	-0.383698	-0.540328	0.318065	0.701763
Ssa#DY732310	0.0435583	Amino Acid Metabolism	equus caballus histone-lysine n-methyltransferase suv39h1 (suppressor of variegation 3-9 homolog 1) (su 3-9 homolog 1) (position-effect variegation 3-9 homolog) (histone h3-k9 methyltransferase 1) (h3-k9-hmtase 1) (lysine n-methyltransferase 1a) mrna	unnamed protein product	suppressor of variegation 3-9 homolog 1 [Homo sapiens]	-0.118318	-1.53436	1.41604	-0.637107	-0.755425	-2.17146
Ssa#KSS1716	0.00545431	1-Immune IFN-virus response	zebrafish dna sequence from clone dkeyp-118h9 in linkage group complete sequence	unnamed protein product	sacsin [Homo sapiens]	-1.89864	-0.856387	-1.04226	-0.605555	-2.5042	-1.46194
Ssa#S48413574	0.0388437	1-Immune IFN-virus response	---NA---	unnamed protein product	interferon induced with helicase C domain 1 [Homo sapiens]	-1.66712	-1.14386	-0.52326	-1.18263	-2.84975	-2.32649
Ssa#S32012561	0.00743916	1-Immune IFN-virus response	salmo salar clone ssal-rgf-522-202 signal transducer and activator of transcription 3 partial cds	Signal transducer and activator of transcription 3	Signal transducer and activator of transcription 3 [Salmo salar]	-1.4305	-2.06597	0.635474	-1.42298	-2.85348	-3.48895
Ssa#S30296047	0.00337622	1-Immune IFN-virus response	danio rerio sterile alpha motif domain-containing protein 9-like mrna	PREDICTED: similar to Sterile alpha motif domain-containing protein 9-like	similar to mKIAA2005 protein [Danio rerio]	-1.42187	-1.25034	-0.171525	-0.525792	-1.94766	-1.77613
Ssa#KSS4382	0.0015412	1-Immune IFN-virus response	oncorhynchus mykiss mrna for fish virus induced trim protein (fintrim gene) clone a14	finTRIM family protein	fish virus induced TRIM protein [Oncorhynchus mykiss]	-1.38328	-0.952885	-0.430398	-0.717224	-2.10051	-1.67011
Ssa#KSS4396	0.0359359	1-Immune IFN-virus response	salmo salar clone bac chori214- complete sequence	VHSV-inducible protein	VHSV-inducible protein-4	-1.24452	-1.3668	0.122276	-1.38004	-2.62456	-2.74684
Ssa#KSS1846	0.00327051	1-Immune IFN-virus response	salmo salar vhsv-induced mrna	VHSV-inducible protein	VHSV-induced protein [Salmo salar]	-1.21529	-1.28359	0.0683057	-0.712177	-1.92747	-1.99577
Ssa#S22497299	0.0263461	1-Immune IFN-virus response	salmo salar interferon gamma mrna	interferon, gamma	interferon, gamma [Salmo salar]	-1.07581	-1.46165	0.385841	-1.26806	-2.34388	-2.72972
Ssa#S35549782	0.00505291	1-Immune IFN-virus response	salmo salar clone ssal-eve-539-254 ubiquitin-like protein precursor complete cds	Ubiquitin-like protein precursor	Ubiquitin-like protein-1	-0.944362	-0.91695	-0.0274124	-2.1228	-3.06716	-3.03975
Ssa#DY714827	0.00206138	1-Immune IFN-virus response	taeniopygia guttata dead h (asp-glu-ala-asp his) box polypeptide rig-i mrna	PREDICTED: DEAD (Asp-Glu-Ala-Asp) box polypeptide 58	retinoic acid-inducible gene-I [Salmo salar]	-0.897578	-0.811009	-0.086569	-1.47059	-2.36816	-2.2816
Ssa#S30282627	0.0290495	1-Immune IFN-virus response	Salmo salar clone HM6_0880 hypothetical protein mRNA, partial cds	hypothetical protein	Gig1-2	-0.878446	-0.991409	0.112963	-0.585556	-1.464	-1.57696
Ssa#S31978702	0.00537825	1-Immune IFN-virus response	tetraodon nigroviridis full-length cdna	PREDICTED: similar to interferon-induced protein 44-like	Interferon-induced protein 44 [Salmo salar]	-0.871302	-0.695448	-0.175854	-0.708325	-1.57963	-1.40377
Ssa#KSS1939	0.00351834	1-Immune IFN-virus response	oncorhynchus mykiss clone b143 vhsv-induced partial sequence	AF483541_1VHSV-induced protein	Gig1-1	-0.825487	-1.23688	0.41139	-1.86483	-2.69031	-3.1017
Ssa#KSS366	0.0427605	1-Immune IFN-virus response	danio rerio tcdd-inducible poly(adp-ribose) polymerase mrna	unnamed protein product	Poly polymerase 12 [Salmo salar]	-0.818501	0.558913	-1.37741	-1.60429	-2.42279	-1.04537
Ssa#S30269828	0.00584115	1-Immune IFN-virus response	tetraodon nigroviridis full-length cdna	PREDICTED: similar to interferon-induced protein 44-like	Interferon-induced protein 44-1	-0.803868	-0.780974	-0.0228937	-0.633872	-1.43774	-1.41485
Ssa#CL81Contig1	0.00745805	1-Immune IFN-virus response	danio rerio tripartite motif-containing protein 16 (estrogen-responsive b box protein) mrna	fish virus induced TRIM protein	fish virus induced TRIM protein [Oncorhynchus mykiss]	-0.801841	-0.647794	-0.154048	-0.783209	-1.58505	-1.431
Ssa#KSS4495	0.0309539	1-Immune IFN-virus response	tetraodon nigroviridis full-length cdna	interferon regulatory factor 7	interferon regulatory factor 7 [Salmo salar]	1.73657	2.14661	-0.410036	-1.02554	0.711036	1.12107
Omy#S18532156	0.042193	1-Immune IFN-virus response	danio rerio novel protein vertebrate interferon regulatory factor 4 mrna	interferon regulatory factor 4	Interferon regulatory factor 4 [Salmo salar]	1.49374	1.40301	0.0907263	-0.541965	0.95177	0.861044
Ssa#S31971912	0.027678	1-Immune IFN-virus response	danio rerio interferon-induced protein with tetratricopeptide repeats 5 (ifit-5) (retinoic acid- and interferon-inducible 58 kda protein) mrna	interferon-inducible protein IFI58	Interferon-induced protein with tetratricopeptide repeats 5-1	-0.657559	-1.92761	1.27005	-0.313967	-0.971526	-2.24157
Ssa#KSSb2765	0.00547844	1-Immune IFN-virus response	osmerus mordax clone omor-eva-506-226 receptor-transporting protein 3 complete cds	Receptor-transporting protein 3	Receptor-transporting protein 3 [Salmo salar]	-0.550225	-1.35487	0.804644	-2.50171	-3.05193	-3.85658
Ssa#KSS450	0.0336756	1-Immune IFN-virus response	oncorhynchus mykiss interferon-gamma receptor alpha chain mrna	interferon-gamma receptor 1	interferon-gamma receptor 1 [Oncorhynchus mykiss]	0.0684983	-1.07827	1.14677	-0.905523	-0.837025	-1.9838
Ssa#S35671378	0.0324346	1-Immune IFN-virus response	rattus norvegicus sacsin mrna	PREDICTED: hypothetical LOC555303	sacsin [Homo sapiens]	-0.387346	-0.963614	0.576269	-1.42809	-1.81544	-2.39171
Omy#S22915797	0.015618	1-Immune IFN-virus response	danio rerio pyrin-containing apaf1-like protein 7 mrna	Tripartite motif-containing protein 16	fish virus induced TRIM protein [Oncorhynchus mykiss]	-0.637039	-0.803722	0.166683	-0.549574	-1.18661	-1.3533
Ssa#S35559165	0.0407212	1-Immune IFN-virus response	salmo salar clone ssal-rgf-521-115 poly polymerase 14 pseudogene cds	VHSV-induced protein-10	VHSV-induced protein-10 [Oncorhynchus mykiss] VHSV-induced protein-10 [Oncorhynchus mykiss]	-0.553395	-0.642271	0.088876	-0.965506	-1.5189	-1.60778
Ssa#EG868694	0.0217196	1-Immune IFN-virus response	oncorhynchus mykiss procathepsin b mrna	unnamed protein product	Interferon-induced protein 44 [Salmo salar]	-0.741715	-0.735742	-0.0059734	-0.0681235	-0.809839	-0.803866
Ssa#S41489472	0.0289661	1-Immune IFN-virus response	salmo salar interferon regulatory factor 1 (irf-1) mrna	interferon regulatory factor 1	interferon regulatory factor 1 [Salmo salar]	-0.637489	-0.540137	-0.0973525	-1.33635	-1.97384	-1.87649
Ssa#DY701534	0.0078932	1-Immune IFN-virus response	danio rerio novel protein tripartite motif-containing mrna	fish virus induced TRIM protein	Tripartite motif containing TRIM 25	-0.767028	-0.387734	-0.379294	-0.174866	-0.941894	-0.5626
Ssa#S35509469	0.0136778	Antiviral and IFN response	danio rerio imap family member 9 mrna	GTPase IMAP family member 7	GTPase IMAP family member 7 [Salmo salar]	0.910615	0.410199	0.500415	-1.94789	-1.03728	-1.53769
Ssa#S32009123	0.034619	Antiviral and IFN response	salmo salar clone ssal-rgf-509-131 tripartite motif-containing protein 25 complete cds	Tripartite motif-containing protein 25	Tripartite motif-containing protein 25 [Salmo salar]	-1.17077	-0.375374	-0.795392	-0.699616	-1.87038	-1.07499
Omy#S15242638	0.0187667	Antiviral and IFN response	danio rerio bloodthirsty mrna	PREDICTED: similar to tripartite motif-containing 39	52 kDa Ro protein [Salmo salar]	0.823509	1.63304	-0.809531	-1.12145	-0.297943	0.511587
Ssa#S35591296	0.0167371	Antiviral and IFN response	oncorhynchus mykiss toll-interleukine i receptor interacting protein i mrna	Toll-interacting protein	TOLIP_SALSA RecName: Full=Toll-interacting protein	-0.692235	-1.23941	0.547178	-1.95839	-2.65062	-3.1978
Omy#S15320242	0.0475297	Apoptopsis	danio rerio novel protein vertebrate rho guanine exchange factor 16 mrna	unnamed protein product	Rho guanine exchange factor 16 [Homo sapiens]	0.885882	0.18794	0.697942	0.469118	1.355	0.657058
Ssa#CK879149	0.00240707	Apoptosis	osmerus mordax clone omor-eva-509-378 programmed cell death protein 2 complete cds	Programmed cell death protein 2	programmed cell death 2-like [Homo sapiens]	-2.10265	-1.90281	-0.199839	-0.173681	-2.27633	-2.07649
Omy#CA384493	0.0266836	Apoptosis	zebrafish dna sequence from clone dkey-205e15 in linkage group complete sequence	Zgc:158157 protein	death associated transcription factor 1-like [Danio rerio]	-1.13426	-1.04488	-0.0893755	-0.365301	-1.49956	-1.41018
Ssa#STIR00029	0.00963705	Apoptosis	salmo salar caspase 7 complete cds	0	caspase 7 [Salmo salar]	0.8375	1.61199	-0.774495	-2.21525	-1.37775	-0.603254
Ssa#S30275401	0.0493345	Apoptosis	homo sapiens membrane metallo-endopeptidase transcript variant mrna	neprilysin	membrane metallo-endopeptidase [Homo sapiens]	-2.8715	-1.14932	-1.72218	-1.1168	-3.9883	-2.26612
Ssa#CK884807	0.0040243	Apoptosis	tetraodon nigroviridis full-length cdna	unnamed protein product	meprin A, beta [Homo sapiens]	-1.62983	-2.60239	0.97256	1.64455	0.0147139	-0.957846
Ssa#S30295980	0.045644	Apoptosis	tetraodon nigroviridis full-length cdna	caseinolytic peptidase, ATP-dependent, proteolytic subunit	endopeptidase Clp precursor [Homo sapiens]	-1.38783	-1.30555	-0.0822823	-0.192	-1.57983	-1.49755
Ssa#S25807320	0.0089102	Apoptosis	oncorhynchus mykiss matrix metalloproteinase mrna	matrix metalloproteinase	matrix metalloproteinase [Oncorhynchus mykiss]	-1.12537	-0.100677	-1.0247	-1.22547	-2.35084	-1.32614
Ssa#EG935968	0.0192436	Apoptosis	tetraodon nigroviridis full-length cdna	novel serine protease protein	placental protein 11 precursor [Homo sapiens]	-0.717652	-1.01349	0.295838	-1.14007	-1.85772	-2.15356
Ssa#TC81961	0.0245956	Apoptosis	tetraodon nigroviridis full-length cdna	SUMO-activating enzyme subunit 1	SUMO-activating enzyme subunit 1 [Salmo salar]	-1.63166	-0.663951	-0.967708	0.526344	-1.10531	-0.137607
Omy#S15282203	0.0166808	Apoptosis	macaca fascicularis testis clone: - human cas-br-m ecotropic retroviral transformingsequence-like 1 eq:	E3 ubiquitin-protein ligase Hakai	E3 ubiquitin-protein ligase Hakai [Salmo salar]	0.53856	1.5894	-1.05084	-0.0560184	0.482542	1.53338
Ssa#S48406409	0.023777	1-Immune Lymphocyte - negative	salmo salar clone ssal-rgf-518-262 lymphocyte antigen 75 precursor partial cds	Lymphocyte antigen 75 precursor	Lymphocyte antigen 75 precursor [Salmo salar]	1.4795	1.45724	0.0222602	-2.62134	-1.14184	-1.1641
Omy#EXOB3_B11	0.0346618	1-Immune T cells	oncorhynchus mykiss interleukin 13 receptor alpha-2 mrna	interleukin 13 receptor alpha-2	AF361437_1 interleukin 13 receptor alpha-2 [Oncorhynchus mykiss]	0.620895	0.0165815	0.604313	-0.225395	0.3955	-0.208814
Ssa#KSS4990	0.0312852	Tissue Hematopoiesis	salmo salar hematopoietic lineage cell-specific protein mrna	Hematopoietic lineage cell-specific protein	Hematopoietic lineage cell-specific protein [Salmo salar]	0.218578	1.80166	-1.58308	0.248709	0.467287	2.05037
Ssa#S35665005	0.0287419	1-Immune Ig	tetraodon nigroviridis full-length cdna	immunoglobulin light chain variable region	immunoglobulin light chain variable region [Oncorhynchus mykiss]	-0.936394	-1.32658	0.390189	-0.680957	-1.61735	-2.00754
Ssa#S18892313	0.0374438	1-Immune Ig	salmo salar clone 01-04l immunoglobulin light chain precursor complete cds	AF273013_1immunoglobulin light chain precursor	IG LC	-0.473722	-1.39427	0.920544	-0.965831	-1.43955	-2.3601
Ssa#S18836426	0.00333492	1-Immune Ig	oncorhynchus mykiss clone 847 immunoglobulin mu heavy chain partial cds	immunoglobulin mu heavy chain	immunoglobulin mu heavy chain [Oncorhynchus mykiss]	-0.570955	-1.01514	0.44418	-1.39189	-1.96284	-2.40702
Ssa#DW471462	0.0467827	1-Immune Ig	salmo salar clone ssal-rgb2-504-166 ig kappa chain v-iv region b17 precursor complete cds	Ig kappa chain V-IV region B17 precursor	Ig kappa chain V-IV region B17 precursor [Salmo salar]	-0.377108	-0.968045	0.590937	-1.08596	-1.46307	-2.054
Ssa#S18892310	0.0446274	1-Immune Ig	salmo salar clone 02-02l immunoglobulin light chain precursor complete cds	AF273017_1immunoglobulin light chain precursor	AF273017_1 immunoglobulin light chain precursor [Salmo salar]	-0.287668	-0.826405	0.538737	-0.877586	-1.16525	-1.70399
Ssa#S18892407	0.00621709	1-Immune Ig	af269073salmo salar clone 03-15 immunoglobulin heavy chain variable region partial cds	AF269073_1immunoglobulin heavy chain variable region	IG HC variable region	-0.632959	-0.769723	0.136764	-1.44522	-2.07817	-2.21494
Ssa#S30288614	0.00958492	Carbohydrate Metabolism	tetraodon nigroviridis full-length cdna	unnamed protein product	Serine hydroxymethyltransferase, mitochondrial precursor [Salmo salar]	-1.96397	-1.7914	-0.172573	0.323966	-1.64	-1.46743
Ssa#S30239539	0.0254195	Carbohydrate Metabolism	synthetic construct homo sapiens clone galactosidase alpha complete cds	Alpha-galactosidase A precursor	Alpha-galactosidase A precursor [Salmo salar]	1.7943	0.691489	1.10281	-2.00139	-0.207097	-1.3099
Omy#S18164426	0.0381782	Carbohydrate Metabolism	danio rerio beta mrna (cdna clone mgc:192724 image:100061185) complete cds	galactosidase, beta 1	galactosidase, beta 1 isoform a [Homo sapiens]	1.75925	1.40425	0.354999	-1.41851	0.340742	-0.0142575
Ssa#DV106122	0.0266145	Carbohydrate Metabolism	danio rerio gdh 6pgl endoplasmic bifunctional protein precursor mrna	PREDICTED: similar to GDH/6PGL endoplasmic bifunctional protein precursor	hexose-6-phosphate dehydrogenase precursor [Homo sapiens]	1.08711	0.625349	0.461761	0.2857	1.37281	0.91105
Ssa#CK896827	0.0425207	Carbohydrate Metabolism	tetraodon nigroviridis full-length cdna	Glyoxylate reductase/hydroxypyruvate reductase	Glyoxylate reductase/hydroxypyruvate reductase [Salmo salar]	0.978739	1.33947	-0.360735	-1.6264	-0.647658	-0.286923
Omy#CT568091	0.0206585	Complement	oncorhynchus masou formosanus complement factor h1 protein complete cds	complement factor H1 protein	complement factor H1 protein [Oncorhynchus masou formosanus]	1.32787	0.0374239	1.29045	0.169626	1.4975	0.20705
Ssa#S31983866	0.00550942	Eicosanoids	danio rerio cytochrome family subfamily polypeptide 25 mrna	PREDICTED: similar to cytochrome P450, family 2, subfamily J, polypeptide 25	Unknown	1.10564	-0.16981	1.27545	0.372989	1.47863	0.203179
Omy#S34423720	0.0443455	Eicosanoids	danio rerio cytosolic phospholipase mrna (cdna clone mgc:193527 image:9037889) complete cds	unnamed protein product	cytosolic phospholipase A2, group IVA [Homo sapiens]	0.904915	0.3744	0.530515	0.149926	1.05484	0.524327
Ssa#KSS3110	0.049835	1-Immune Lymphocyte	oncorhynchus mykiss cd83 (onmy-cd83) onmy-cd83* complete cds	CD83 antigen precursor	CD83 antigen precursor [Salmo salar]	-0.554001	-0.253866	-0.300135	-0.291724	-0.845726	-0.54559
Ssa#S31970854	0.0419471	1-Immune regulator	tetraodon nigroviridis full-length cdna	unnamed protein product	evolutionarily conserved signaling intermediate in Toll pathway [Homo sapiens]	-0.808895	-0.974798	0.165902	-0.520803	-1.3297	-1.4956
Ssa#S31986130	0.0367587	1-Immune regulator	sparus aurata mrna for macrophage colony stimulating factor receptor (csf1r gene)	macrophage colony-stimulating factor receptor	macrophage colony-stimulating factor receptor [Oncorhynchus mykiss]	0.663137	0.0719459	0.591191	0.0706304	0.733767	0.142576
Ssa#S30280758	0.0382073	1-Immune TNF	mus musculus mrna for complete cds	Tumor necrosis factor receptor superfamily member 19 precursor	tumor necrosis factor receptor superfamily, member 19 isoform 2 precursor [Homo sapiens]	-0.8142	-1.34123	0.527028	-0.650735	-1.46494	-1.99196
Ssa#DW542009	0.0176584	1-Immune transducer	tetraodon nigroviridis full-length cdna	RAS-like family 11 member B	Ras-related and estrogen-regulated growth inhibitor [Salmo salar]	-0.81616	-1.05155	0.235393	-1.40213	-2.21829	-2.45368
Ssa#S48405355	0.0453032	Cell GTP signaling	danio rerio si:dkey- (si:dkey- ) mrna	PREDICTED: si:dkey-197m14.4	A-kinase anchor protein 10 precursor [Homo sapiens]	-0.627891	-1.69799	1.0701	-0.135303	-0.763194	-1.83329
Ssa#TC89603	0.00400938	innate immune response	salmo salar coiled-coil transcriptional coactivator b homeobox protein 13bb homeobox protein 12bb and homeobox protein 11bb complete cds 10bb partial sequence and homeobox protein 9bb homeobox protein 8bb homeobox protein 6bb homeobox protein 5bb homeobox protein 4bb and single-strand selective monofunctional uracil complete cds	kelch-like 26	kelch-like 26 [Homo sapiens]	-1.59187	-1.10605	-0.485813	-0.200451	-1.79232	-1.3065
Ssa#S35582811	0.00416739	innate immune response	tetraodon nigroviridis full-length cdna	Suppressor of G2 allele of SKP1 homolog	Suppressor of G2 allele of SKP1 homolog [Salmo salar]	-1.01238	-1.09915	0.0867748	-1.13009	-2.14247	-2.22925
Ssa#S30292184	0.0203549	innate immune response	danio rerio beta-like 1 mrna	novel protein similar to vertebrate integrin, beta-like 1 (with EGF-like repeat domains) (ITGBL1, zgc:112304)	integrin, beta-like 1 (with EGF-like repeat domains) [Homo sapiens]	-0.892459	-1.40487	0.512409	0.216879	-0.67558	-1.18799
Ssa#CA049694	0.0173738	1-Immune adhesion	---NA---	PREDICTED: similar to integrin alpha-4 subunit	integrin alpha 4 precursor [Homo sapiens]	-0.74236	-1.54106	0.798696	0.788377	0.0460178	-0.752679
Ssa#S35600971	0.0394811	1-Immune Effector	oncorhynchus mykiss neutrophil cytosolic factor 2 mrna	neutrophil cytosolic factor 2	neutrophil cytosolic factor 2 [Salmo salar]	0.897667	0.0838029	0.813864	-0.103058	0.794609	-0.0192548
Ssa#KSS461	0.0438652	1-Immune Effector	mus musculus neutrophil cytosolic factor 2 misc rna	neutrophil cytosolic factor 2	neutrophil cytosolic factor 2 [Oncorhynchus mykiss]	-0.64932	-1.59629	0.946974	0.348405	-0.300915	-1.24789
Ssa#DY708003	0.0264516	Cell GTP signaling	bos taurus g protein-coupled receptor 137 mrna	G protein-coupled receptor 137ba	G protein-coupled receptor 137C [Homo sapiens]	-1.13921	-0.729207	-0.410002	0.860113	-0.279096	0.130906
Ssa#S22709188	0.000667359	innate immune system	danio rerio tgf-beta type ii receptor mrna	PREDICTED: similar to TGF-beta type II receptor	similar to TGF-beta type II receptor [Danio rerio]	-1.93722	-1.52994	-0.407286	0.256551	-1.68067	-1.27339
Ssa#TC110578	0.000299223	innate immune system	macaca fascicularis brain cdna clone: - human mitogen-activated protein kinase kinase kinase 7interacting protein 2 transcript variant eq:	TAB2_DANRERecName: Full=Mitogen-activated protein kinase kinase kinase 7-interacting protein 2 homolog	mitogen-activated protein kinase kinase kinase 7 interacting protein 2 [Homo sapiens]	-1.29534	-0.98981	-0.305531	0.413433	-0.881908	-0.576377
Ssa#S30240975	0.0324194	innate immune system	salmo salar clone ssal-rgb2-503-190 mitogen-activated protein kinase 12 complete cds	Mitogen-activated protein kinase 12	Mitogen-activated protein kinase 12 [Salmo salar]	-0.877098	-1.34884	0.471739	-0.707568	-1.58467	-2.05641
Ssa#KSS177	0.0145339	innate immune system	danio rerio akirin 1 transcript variant mrna	akirin 1 isoform 2	akirin 1(2a) [Salmo salar]	-0.812002	-0.7609	-0.0511023	-0.769146	-1.58115	-1.53005
Omy#S15319930	0.00132342	innate immune system	danio rerio novel protein phosphatidylinositol -trisphosphate-dependent rac exchanger 1 transcript variant 2 mrna	unnamed protein product	PREX1 protein [Homo sapiens]	2.24308	2.05424	0.188835	-1.27584	0.967241	0.778407
Omy#BX913234	0.0221125	innate immune system	danio rerio serine threonine-protein kinase prkx (protein kinase pkx1) mrna	unnamed protein product	testis catalytic subunit of cyclic adenosine 3, 5-monophosphate dependent protein kinase [Oncorhynchus mykiss]	0.938615	0.721601	0.217013	-0.312645	0.62597	0.408957
Omy#TC170368	0.0329844	innate immune system	bos taurus protein kinase mrna (cdna clone mgc:179369 image:8553592) complete cds	PREDICTED: similar to protein kinase C, alpha type	protein kinase C, alpha [Homo sapiens]	0.684901	1.68589	-1.00099	0.150371	0.835272	1.83627
Ssa#CX357733	0.0149298	innate immune system	danio rerio novel protein phosphatidylinositol -trisphosphate-dependent rac exchanger 1 transcript variant 2 mrna	novel protein similar to H.sapiens PREX1, phosphatidylinositol 3,4,5-trisphosphate-dependent RAC exchanger 1 (PREX1)	PREX1 protein [Homo sapiens]	-0.427593	-1.46309	1.0355	0.193516	-0.234078	-1.26957
Ssa#STIR25175	0.047562	innate immune system	taeniopygia guttata ptk2 protein tyrosine kinase 2 mrna	PREDICTED: similar to PTK2 protein tyrosine kinase 2	PTK2 protein tyrosine kinase 2 isoform a [Homo sapiens]	-0.601021	-0.807929	0.206908	0.143968	-0.457052	-0.66396
Ssa#S31987853	0.0372823	innate immune system	homo sapiens diacylglycerol zeta 104kda transcript variant mrna	PREDICTED: diacylglycerol kinase, zeta-like	diacylglycerol kinase, zeta 104kDa isoform 4 [Homo sapiens]	-1.10245	-0.933344	-0.169104	-0.364233	-1.46668	-1.29758
Ssa#STIR44126	0.0016194	Lipid Metabolism	homo sapiens choline kinase alpha transcript variant mrna	Chka protein	Ethanolamine kinase 1 [Salmo salar]	0.946233	2.5145	-1.56827	-1.75903	-0.8128	0.75547
Omy#BX085588	0.0332429	Lipid Metabolism	danio rerio membrane bound o-acyltransferase domain containing 2a mrna	PREDICTED: membrane bound O-acyltransferase domain containing 2a	O-acyltransferase (membrane bound) domain containing 2 [Homo sapiens]	0.341065	1.51987	-1.1788	-0.536435	-0.19537	0.983433
Omy#S34309497	0.0404809	Lipid Metabolism	mus musculus phosphate cytidylyltransferase beta isoform transcript variant mrna	choline phosphate cytidylyltransferase 1 beta	Choline-phosphate cytidylyltransferase A [Salmo salar]	0.133772	1.27139	-1.13762	0.502003	0.635776	1.7734
Omy#TC156037	0.0432269	Lipid Metabolism	homo sapiens atp-binding sub-family a member 2 transcript variant mrna	novel protein similar to vertebrate ATP-binding cassette sub-family A ABC1 member 2 (ABCA2)	ATP-binding cassette, sub-family A, member 2 isoform a [Homo sapiens]	-1.3197	0.0283511	-1.34805	1.8825	0.562807	1.91085
Omy#DV200496	0.0325767	Membrane Transport	danio rerio atp-binding sub-family a member 1a mrna	unnamed protein product	ATP-binding cassette, sub-family A member 1 [Homo sapiens]	-0.109763	-1.11545	1.00568	1.2699	1.16014	0.154457
Omy#S15281990	0.0224863	Membrane Transport	zebrafish dna sequence from clone dkey- complete sequence	-	ATP-binding cassette, sub-family B, member 10 [Homo sapiens]	-0.207895	-0.973308	0.765413	-1.00265	-1.21054	-1.97596
Ssa#S48403141	0.0135859	Membrane Transport	tetraodon nigroviridis full-length cdna	2,4-dienoyl-CoA reductase, mitochondrial precursor	Peroxisomal 2,4-dienoyl-CoA reductase [Salmo salar]	-1.21975	-0.701267	-0.518486	-1.93008	-3.14983	-2.63135
Ssa#DW564434	0.0243824	Metabolism lipid	danio rerio zgc: mrna (cdna clone mgc:192555 image:100061011) complete cds	peroxisomal carnitine O-octanoyltransferase	carnitine O-octanoyltransferase [Homo sapiens]	-1.82792	-0.753094	-1.07483	-0.342104	-2.17003	-1.0952
Ssa#S48403141	0.0135859	Metabolism Lipid	tetraodon nigroviridis full-length cdna	2,4-dienoyl-CoA reductase, mitochondrial precursor	Peroxisomal 2,4-dienoyl-CoA reductase [Salmo salar]	-1.21975	-0.701267	-0.518486	-1.93008	-3.14983	-2.63135
Ssa#S18892244	0.0219955	Metabolism Lipid	salmo salar delta-6 fatty acyl desaturase complete cds	delta-6 fatty acyl desaturase	delta-6 fatty acyl desaturase [Salmo salar]	0.998204	-1.89702	2.89523	2.20815	3.20635	0.311128
Ssa#BM414052	0.0375282	Metabolism Lipid	danio rerio protein amp- alpha 1 catalytic subunit mrna	unnamed protein product	protein kinase, AMP-activated, alpha 1 catalytic subunit isoform 2 [Homo sapiens]	-0.364616	0.610857	-0.975473	0.0939181	-0.270698	0.704775
Ssa#CA041487	0.0217175	Metabolism Lipid	tetraodon nigroviridis full-length cdna	unnamed protein product	Fatty acyl-CoA hydrolase precursor, medium chain [Salmo salar]	0.570832	-2.02961	2.60044	1.93303	2.50386	-0.0965786
Ssa#S32008595	0.0309265	Metabolism lipid and steroid	salmo salar clone ssal-rgf-529-155 bile acid receptor complete cds	Bile acid receptor	Bile acid receptor [Salmo salar]	-1.09955	-0.959421	-0.140133	1.04097	-0.0585811	0.0815518
Ssa#AM402782	0.0240226	Metabolism protease	tetraodon nigroviridis full-length cdna	-	Cathepsin Z precursor [Salmo salar]	-0.655842	-0.89525	0.239408	-1.995	-2.65084	-2.89025
Ssa#TC108524	0.0111678	1-Immune antigen presentation	salmo salar mhc class i alpha 1 antigen (sasa-uhb) sasa-uhb*0101 exon 2 and partial cds	MHC class I antigen	MHC class I antigen [Salmo salar]	-2.32632	-1.56636	-0.759958	-0.957553	-3.28387	-2.52391
Ssa#S35668662	0.0212787	1-Immune Antigen presentation	oncorhynchus mykiss mhc class 1b antigen (onmy-uga) onmy-uga*0101 complete cds	MHC class 1b antigen	MHC class I antigen [Salmo salar]	-0.815953	-0.600795	-0.215158	-1.68064	-2.4966	-2.28144
Omy#S15341284	0.043884	1-Immune antigen presentation	omu20945oncorhynchus mykiss mhc class ii beta (onmy-dab) clone partial cds	MHC class II beta chain	MHC class II beta chain	1.57987	0.33467	1.2452	-2.69295	-1.11308	-2.35828
Ssa#S29966061	0.0139536	1-Immune Antigen presentation	salmo salar mhc class i antigen (sasa-uba) sasa-uba*0202 partial cds	MHC class I antigen	MHC class I antigen [Salmo salar]	-0.732373	-0.569199	-0.163174	-1.81102	-2.54339	-2.38022
Ssa#S18892284	0.00448341	1-Immune antigen presentation	salmo salar mhc class i uba*1501 partial cds	AF508864_1MHC class I	AF508864_1 MHC class I [Salmo salar]	-0.714876	-0.476223	-0.238654	-2.83637	-3.55124	-3.31259
Ssa#DW578033	0.00386674	Natural cell killer	equus caballus equine mast cell protease-1 mrna	Granzyme BG,H precursor	Granzyme A precursor [Salmo salar]	2.14206	-1.32545	3.46751	0.119549	2.26161	-1.2059
Omy#S15249212	0.00936794	Natural cell killer	tetraodon nigroviridis full-length cdna	CD2 antigen cytoplasmic tail-binding protein 2	CD2 antigen cytoplasmic tail-binding protein 2 [Salmo salar]	-0.847726	-0.331873	-0.515853	-0.247265	-1.09499	-0.579138
Ssa#TC111475	0.0049407	Nucleotide Metabolism	danio rerio cullin 2 mrna	PREDICTED: cullin 2 isoform 1	Cullin-4B [Salmo salar]	-1.21251	-2.27534	1.06283	-1.58149	-2.794	-3.85683
Ssa#S32008884	0.00747972	Nucleotide Metabolism	tetraodon nigroviridis full-length cdna	Uridine-cytidine kinase 1	Uridine-cytidine kinase 2 [Salmo salar]	-1.19459	-0.944782	-0.249803	0.0444241	-1.15016	-0.900358
Omy#S15300468	0.0454714	Nucleotide Metabolism	danio rerio zgc:112030 (zgc:112030) mrna	adenylate kinase-like	hypothetical protein LOC553671 [Danio rerio]	-1.10731	-0.960665	-0.146646	-0.622475	-1.72979	-1.58314
Omy#S34310160	0.0121173	Nucleotide Metabolism	danio rerio 5- cytosolic ia mrna	PREDICTED: similar to 5-nucleotidase, cytosolic IA	Cytosolic 5-nucleotidase 1A [Salmo salar]	2.62722	2.55352	0.0736984	-0.712575	1.91465	1.84095
Ssa#DY729436	0.0212658	Nucleotide Metabolism	salmo salar clone ssal-rgf-508-227 high affinity camp-specific -cyclic phosphodiesterase 7a pseudogene cds	PREDICTED: similar to Pde7a protein	phosphodiesterase 7A isoform a [Homo sapiens]	-0.472905	-1.46553	0.992623	0.212016	-0.260889	-1.25351
Ssa#S35581943	0.0181767	1-Immune Lymphocyte	equus caballus myelin and lymphocyte protein (t-lymphocyte maturation-associated protein) mrna	Myelin and lymphocyte protein	T-lymphocite maturation associated protein Myelin and lymphocyte protein [Salmo salar]	-1.00721	-0.226519	-0.780691	0.404709	-0.602501	0.17819
Ssa#S35562668	0.00171093	1-Immune Lymphocyte	salmo salar clone ssal-eve-521-074 -like homeobox protein complete cds	H2.0-like homeobox protein	H2.0-like homeobox protein [Salmo salar]	0.637857	0.591951	0.0459068	-0.135154	0.502704	0.456797
Ssa#S37959053	0.000690769	1-Immune T cells	salmo salar clone tcrav9-8_j113 t cell receptor alpha partial cds	T cell receptor alpha	T cell receptor alpha [Salmo salar]	-1.9236	-2.1012	0.1776	-0.693512	-2.61711	-2.79471
Ssa#TC108495	0.0313192	1-Immune T cells	salmo salar clone tcrav36-11_j15_1 t cell receptor alpha partial cds	T cell receptor alpha	T cell receptor alpha [Salmo salar]	-1.09198	-1.37746	0.285479	-1.00987	-2.10185	-2.38733
Ssa#NP9934055	0.0387486	1-Immune T cells	salmo salar clone tcrav36-8_j121 t cell receptor alpha partial cds	T cell receptor alpha	T cell receptor alpha [Salmo salar]	-1.0502	-1.68382	0.633624	-1.15825	-2.20845	-2.84207
Ssa#S37959570	0.0398183	1-Immune T cells	salmo salar clone tcrav18-1_j41 t cell receptor alpha partial cds	T cell receptor alpha	T cell receptor alpha [Salmo salar]	-0.921396	-1.45766	0.536269	-1.28783	-2.20922	-2.74549
Ssa#DW473052	0.00195051	1-Immune T cells	oncorhynchus mykiss t-cell receptor beta chain partial cds	T-cell receptor beta chain 3 variable region	T-cell receptor beta chain 3 variable region	1.90958	2.34652	-0.436944	-1.69466	0.214915	0.651859
Ssa#S37959185	0.0423785	1-Immune T cells	salmo salar clone tcrav25-3_j100 t cell receptor alpha partial cds	T cell receptor alpha	T cell receptor alpha [Salmo salar]	-0.181871	-2.01665	1.83478	-1.02417	-1.20604	-3.04081
Ssa#NP9934310	0.0241291	1-Immune T cells	salmo salar clone tcrav4-3_j117 t cell receptor alpha partial cds	T cell receptor alpha	T cell receptor alpha [Salmo salar]	-0.1249	-1.51999	1.39509	-1.19298	-1.31788	-2.71297
Ssa#S37959051	0.00572051	1-Immune T cells	salmo salar clone tcrav9-8_j121 t cell receptor alpha partial cds	T cell receptor alpha	T cell receptor alpha [Salmo salar]	0.247597	-1.46028	1.70788	-1.47968	-1.23208	-2.93996
Ssa#S32008293	0.00179621	1-Immune T cells	salmo salar t-cell activation rho gtpase-activating protein mrna	T-cell activation Rho GTPase-activating protein	T-cell activation Rho GTPase-activating protein [Salmo salar]	0.768209	0.575685	0.192524	-0.703176	0.0650328	-0.127491
Ssa#S35581943	0.0181767	Cell Reticulum	equus caballus myelin and lymphocyte protein (t-lymphocyte maturation-associated protein) mrna	Myelin and lymphocyte protein	T-lymphocite maturation associated protein Myelin and lymphocyte protein [Salmo salar]	-1.00721	-0.226519	-0.780691	0.404709	-0.602501	0.17819
Omy#CA382452	0.0358643	T-cell response	rattus norvegicus protein tyrosine receptor c transcript variant mrna	CD45	protein tyrosine phosphatase, receptor type, C isoform 2 precursor [Homo sapiens]	-1.64009	-0.934904	-0.705182	-1.15979	-2.79988	-2.0947
Ssa#S31984691	0.0104252	T-cell response	danio rerio zgc:158415 (zgc:158415) mrna	hypothetical protein LOC323976	bridging integrator 3 [Homo sapiens]	-1.58805	-1.75191	0.163864	-0.991355	-2.5794	-2.74326
Ssa#S35552559	0.0412923	T-cell response	taeniopygia guttata proto-oncogene tyrosine-protein kinase yrk mrna	protein-tyrosine kinase	proto-oncogene tyrosine-protein kinase fyn [Salmo salar]	-1.31965	-1.29533	-0.0243278	-0.512511	-1.83216	-1.80784
Ssa#S19189155	0.0373123	T-cell response	tetraodon nigroviridis full-length cdna	crystallin gamma M2b	crystallin, gamma B [Homo sapiens]	1.00623	1.09036	-0.0841266	-0.100925	0.90531	0.989436
Ssa#S18849203	0.00396431	T-cell response	tetraodon nigroviridis full-length cdna	small heat shock protein	Beta-crystallin A1-2 [Salmo salar]	1.38554	2.04158	-0.656044	-1.16988	0.215659	0.871702
Omy#S15315949	0.0130186	T-cell response	salmo salar clone ssal-rgf-512-138 sh2 sh3 adaptor crk complete cds	SH2/SH3 adaptor crk	SH2/SH3 adaptor crk [Salmo salar]	1.7668	1.21548	0.551323	-0.744124	1.02268	0.471354
Ssa#KSSb2584	0.0302036	T-cell response/signalling,	oryzias latipes transformer 2b transcript variant mrna	Splicing factor, arginine/serine-rich 10	Splicing factor, arginine/serine-rich 10 [Salmo salar]	-1.75308	-0.855509	-0.897571	0.705505	-1.04758	-0.150004
Ssa#S48412493	0.00467077	Transcription	ornithorhynchus anatinus rbm25 protein mrna	RNA binding motif protein 25	RNA binding motif protein 25 [Homo sapiens]	-1.3505	-1.44518	0.0946808	0.25788	-1.09262	-1.1873
Omy#S23945097	0.000568123	Transcription	synthetic construct homo sapiens clone general transcription factor iif polypeptide 1 complete cds	novel protein similar to X. laevis transcription initiation factor IIF, alpha subunit (RAP74)	general transcription factor IIF, polypeptide 1, 74kDa [Homo sapiens]	-0.980846	-1.37564	0.394796	-0.516412	-1.49726	-1.89205
Ssa#S35601984	0.0419303	Transcription	gasterosteus aculeatus clone cnb73-a12 mrna sequence	Snrnp70 protein	U1 small nuclear ribonucleoprotein 70 kDa [Homo sapiens]	-0.951259	-0.116908	-0.834351	0.516106	-0.435152	0.399199
Ssa#TC107705	0.0311848	Transcription	salmo salar physical map contig genomic sequence	DEAH (Asp-Glu-Ala-His) box polypeptide 16	DEAH (Asp-Glu-Ala-His) box polypeptide 16 [Homo sapiens]	0.244948	1.86342	-1.61847	0.358115	0.603063	2.22153
Ssa#DW537574	0.04349	Transcription	salmo salar clone ssal-rgf-538-362 splicing factor u2af 65 kda subunit complete cds	unnamed protein product	Splicing factor U2AF 65 kDa subunit [Salmo salar]	0.301534	-1.13874	1.44027	-0.583002	-0.281467	-1.72174
Omy#CX252920	0.0320668	Transcription	tetraodon nigroviridis full-length cdna	unnamed protein product	eukaryotic translation initiation factor 3, subunit 5 epsilon, 47kDa [Homo sapiens]	2.45386	1.43712	1.01674	-0.473772	1.98009	0.963351
Ssa#DW572246	0.0418211	Translation	salmo salar clone ssal-evf-545-103 wd repeat-containing protein 82 complete cds	WD repeat-containing protein 82	Set1 complex component swd2 [Oncorhynchus mykiss]	-0.94314	-0.633467	-0.309673	0.00147124	-0.941669	-0.631996
Ssa#TC110769	0.0132823	Translation	sus scrofa clone: expressed in ovary	eukaryotic translation initiation factor 4Ba	Eukaryotic translation initiation factor 4B [Salmo salar]	-0.91174	-0.753652	-0.158088	-0.128146	-1.03989	-0.881797
Ssa#S35659033	0.0473541	Translation	salmo salar clone ssal-rgf-513-265 wd repeat-containing protein 43 pseudogene cds	unnamed protein product	WD repeat domain 43 [Homo sapiens]	0.738941	1.45243	-0.713485	-1.16889	-0.429945	0.283541
Ssa#S48407327	0.0022125	Translation	danio rerio 5 -3 exoribonuclease 2 mrna	PREDICTED: hypothetical protein	5-3 exoribonuclease 2 [Homo sapiens]	-0.303967	1.2922	-1.59617	-2.51718	-2.82115	-1.22498
Ssa#S30280006	0.00104792	Translation	homo sapiens dyskeratosis congenita dyskerin transcript variant mrna	H/ACA ribonucleoprotein complex subunit 4	H/ACA ribonucleoprotein complex subunit 4 [Salmo salar]	-0.504088	-0.912601	0.408513	-0.752672	-1.25676	-1.66527
Omy#CX036290	0.00429929	Translation	danio rerio zgc: mrna (cdna clone mgc:198171 image:9039160) complete cds	Zgc:86764	regulator of cytokinesis 1 [Salmo salar]	-1.69807	-1.32133	-0.376735	0.433425	-1.26464	-0.88791
Ssa#EG859210	0.0419554	Cell cycle	salmo salar clone ssal-rgf-513-156 g1 s-specific cyclin-d1 complete cds	G1/S-specific cyclin-D1	G1/S-specific cyclin-D1 [Salmo salar]	-1.21905	-1.03692	-0.18213	-0.201006	-1.42005	-1.23792
Ssa#S35533555	0.000901908	Cell cytoskeleton	danio rerio si:dkey- mrna (cdna clone mgc:198123 image:9039112) complete cds	Si:dkey-25f3.3	desmuslin [Danio rerio]	-1.15105	-0.391017	-0.760036	-0.157488	-1.30854	-0.548505
Ssa#S31963778	0.0499143	Cell Cytoskeleton keratin	danio rerio zgc: mrna (cdna clone mgc:136388 image:7900489) complete cds	Zgc:109868 protein	Keratin 12 [Oncorhynchus mykiss]	0.983182	0.278045	0.705137	0.685936	1.66912	0.963981
Omy#S34421807	0.0480296	Cell DNA	salmo salar dna replication complex gins protein psf2 mrna	DNA replication complex GINS protein PSF2	DNA replication complex GINS protein PSF2 [Salmo salar]	-1.51186	-1.01924	-0.492621	0.180409	-1.33145	-0.838826
Omy#S15332379	0.0118538	Cell DNA	danio rerio mcm7 minichromosome maintenance deficient 7 ( cerevisiae) mrna (cdna clone mgc:77442 image:6971203) complete cds	minichromosome maintenance complex component 7	DNA replication licensing factor mcm7-A [Salmo salar]	0.387804	2.14096	-1.75315	-0.60427	-0.216466	1.53669
Ssa#S32009258	0.0258293	Cell Folding	salmo salar clone ssal-rgf-521-143 heat shock factor protein 2 complete cds	Heat shock factor protein 2	Heat shock factor protein 2 [Salmo salar]	-1.09165	-0.964689	-0.126963	-1.51444	-2.60609	-2.47913
Omy#CA386100	0.0356438	Cell Folding	danio rerio subfamily member 6 mrna	PREDICTED: DnaJ (Hsp40) homolog, subfamily C, member 6	DnaJ (Hsp40) homolog, subfamily C, member 6 [Homo sapiens]	0.847258	1.37585	-0.52859	0.338248	1.18551	1.7141
Ssa#TC109813	0.0218551	Cell Folding	tetraodon nigroviridis full-length cdna	Heat shock protein HSP 90-alpha	Heat shock protein HSP 90-alpha [Salmo salar]	-0.661173	-0.99295	0.331777	-2.22487	-2.88605	-3.21782
Omy#CX253329	0.00897909	Cell GTP signaling	mus musculus rho guanine nucleotide exchange factor transcript variant mrna	PREDICTED: similar to rac/cdc42 guanine nucleotide exchange factor 6	PAK-interacting exchange factor beta isoform a [Homo sapiens]	0.334874	0.806578	-0.471704	-0.125372	0.209502	0.681206
Omy#BX859682	0.0345329	Cell GTP signaling	danio rerio solute carrier family member 29 nuclear gene encoding mitochondrial mrna	solute carrier family 25, member 29	solute carrier family 25, member 29 [Homo sapiens]	-0.160441	0.793588	-0.95403	0.319872	0.159431	1.11346
Ssa#S32001119	0.0490828	Cell GTP signaling	salmo salar ras-related protein rab-14 mrna	PREDICTED: similar to LOC539180 protein	Ras-related protein Rab-14 [Salmo salar]	-0.782291	-1.45113	0.668842	-0.636737	-1.41903	-2.08787
Ssa#S35514998	0.0070506	Cell Myofiber	rattus norvegicus myomesin 1 185kda mrna	myomesin 1, 185kDa	myomesin 2 [Salmo salar]	-1.41149	-0.866059	-0.545428	-0.913872	-2.32536	-1.77993
Ssa#EG870563	0.0192198	Cell Myofiber	homo sapiens titin transcript variant novex- mrna	0	titin isoform N2-B [Homo sapiens]	-0.941753	-0.744138	-0.197615	-0.324734	-1.26649	-1.06887
Ssa#S48409039	0.0138205	Cell Nucleus	danio rerio peter pan homolog mrna	unnamed protein product	peter pan homolog [Homo sapiens]	-1.05433	-0.721658	-0.332673	-0.00809391	-1.06242	-0.729752
Ssa#S30282678	0.0131006	Cell Redox	tetraodon nigroviridis full-length cdna	Zgc:162544 protein	3-mercaptopyruvate sulfurtransferase [Homo sapiens]	-0.898726	-0.581509	-0.317217	-0.757352	-1.65608	-1.33886
Ssa#S48413422	0.0175215	Cell Reticulum	homo sapiens valosin-containing mrna (cdna clone image:2822943) **** warning: chimeric clone ****	valosin containing protein	Transitional endoplasmic reticulum ATPase [Oncorhynchus mykiss]	-1.20107	-1.0354	-0.165661	1.18997	-0.0110974	0.154564
Ssa#TC102753	0.00429999	Cell Reticulum	rattus norvegicus leucine-rich repeat kinase 1 mrna	PREDICTED: similar to leucine-rich repeat kinase 1	leucine-rich repeat kinase 1 [Homo sapiens]	-0.878837	-2.09059	1.21175	1.13453	0.255692	-0.956058
Omy#S34308961	0.0258622	Cell Reticulum	danio rerio phosphatidylinositol-4-phosphate 5- type alpha mrna	phosphatidylinositol-4-phosphate 5-kinase, type I, gamma	phosphatidylinositol-4-phosphate 5-kinase, type I, alpha [Homo sapiens]	-0.694093	-1.507	0.812904	1.28879	0.594695	-0.21821
Ssa#KSSb2527	0.0378423	Cell signaling	homo sapiens ptk2b protein tyrosine kinase 2 beta transcript variant mrna	unnamed protein product	Tyrosine-protein kinase Lyn [Salmo salar]	1.62323	0.308488	1.31475	-1.72956	-0.106323	-1.42107
Ssa#KSS3262	0.00413779	Cell Signaling	salmo salar protein phosphatase 1 catalytic subunit gamma isoform mrna	protein phosphatase 1 catalytic subunit gamma isoform	protein phosphatase 1 catalytic subunit gamma isoform [Salmo salar]	-0.753601	-0.857977	0.104376	-2.08272	-2.83632	-2.9407
Ssa#KSS1759	0.0344541	Cell Transcription	tetraodon nigroviridis full-length cdna	basic leucine zipper and W2 domains 1a	basic leucine zipper and W2 domains 1 [Homo sapiens]	-0.647838	-0.915856	0.268018	-0.632733	-1.28057	-1.54859
Omy#BX859682	0.0345329	Cell Transport	danio rerio solute carrier family member 29 nuclear gene encoding mitochondrial mrna	solute carrier family 25, member 29	solute carrier family 25, member 29 [Homo sapiens]	-0.160441	0.793588	-0.95403	0.319872	0.159431	1.11346
Ssa#S35594657	0.0189057	Cell Ubiquitin	danio rerio hect domain and rld 4 mrna	hypothetical protein LOC100148091	hypothetical protein [Danio rerio]	-1.95983	-0.740213	-1.21962	-1.32474	-3.28458	-2.06496
Ssa#S30241799	0.0256313	Cell Ubiquitin	salmo salar clone ssal-rgf-506-003 probable e3 ubiquitin-protein ligase herc5 pseudogene cds	PREDICTED: similar to HERC6	hect domain and RLD 6 [Homo sapiens]	-1.14798	-0.957822	-0.190158	-1.6822	-2.83018	-2.64002
Ssa#DW582184	0.00925314	Cell Ubiquitin	tetraodon nigroviridis full-length cdna	unnamed protein product	ubiquitin specific protease 47 [Homo sapiens]	-1.01314	-0.689495	-0.323646	-0.563853	-1.57699	-1.25335
Ssa#TC85340	0.016405	Cell Ubiquitin	danio rerio hect domain and rld 4 mrna	PREDICTED: similar to hect domain and RLD 4	ubiquitin protein ligase E3A [Salmo salar]	0.888295	0.568497	0.319797	0.168276	1.05657	0.736773
Ssa#S35538989	0.0350506	Cell Xenobiotic metabolism	danio rerio aryl hydrocarbon receptor nuclear translocator-like mrna (cdna clone mgc:162117 image:8783927) complete cds	aryl hydrocarbon receptor nuclear translocator-like 1a	aryl hydrocarbon receptor nuclear translocator protein isoform a [Oncorhynchus mykiss]	-1.21811	-1.68501	0.4669	-0.812072	-2.03018	-2.49708
Ssa#S35604254	0.0163858	Cell Xenobiotic metabolism	tetraodon nigroviridis full-length cdna	cytochrome P450	Cytochrome P450 4F3 [Salmo salar]	0.898448	0.444763	0.453685	-0.398588	0.499861	0.0461755
Ssa#S30240918	0.0048863	Cell Xenobiotic metabolism	mus musculus chromosome clone rp23- complete sequence	0	aryl hydrocarbon receptor beta-like	0.867134	0.444734	0.4224	-1.1054	-0.238265	-0.660664
Ssa#S30244033	0.0235242	Metabolism	danio rerio zgc:162977 (zgc:162977) mrna	malonyl-CoA decarboxylase	malonyl-CoA decarboxylase precursor [Homo sapiens]	-0.565514	-0.850721	0.285207	-0.650224	-1.21574	-1.50094
Omy#CA348899	0.0359066	Metabolism Amino acid	mus musculus branched chain aminotransferase cytosolic transcript variant mrna	Branched-chain-amino-acid aminotransferase, cytosolic	Branched-chain-amino-acid aminotransferase, cytosolic [Salmo salar]	0.956022	0.551304	0.404717	-0.00109231	0.954929	0.550212
Ssa#KSS3574	0.0488043	Metabolism Protease inhibitor	salmo salar cystatin-f mrna	Cystatin-F precursor	Cystatin-F precursor [Salmo salar]	-1.49261	-1.20584	-0.286774	0.127195	-1.36541	-1.07864
Ssa#DW182233	0.0471036	Metabolism Sugar	danio rerio muscle a mrna	phosphofructokinase, muscle b	6-phosphofructokinase type C [Salmo salar]	-1.45552	0.701091	-2.15661	-2.94302	-4.39854	-2.24193
Omy#TC139939	0.0199854	Metabolism Sugar	tetraodon nigroviridis full-length cdna	amylase	alpha amylase [Salmo salar]	-0.927882	-2.17811	1.25023	1.90089	0.973011	-0.277215
Ssa#DW563694	0.0175557	Metabolism Sugar	danio rerio si:ch211- (si:ch211- ) mrna	hypothetical protein LOC564970	Solute carrier family 2, facilitated glucose transporter member 11 [Salmo salar]	2.01023	1.24299	0.767234	-1.86904	0.141188	-0.626045
Ssa#EL697699	0.0480063	Metabolism Sugar	tetraodon nigroviridis full-length cdna	triosephosphate isomerase 1b	Triosephosphate isomerase [Salmo salar]	1.15554	0.565987	0.589554	0.583201	1.73874	1.14919
Ssa#TC112180	0.029254	Metabolism Sugar	danio rerio solute carrier family 2 (facilitated glucose transporter) member 8-like mrna	unnamed protein product	solute carrier family 2, (facilitated glucose transporter) member 8 [Homo sapiens]	0.676918	1.83426	-1.15735	-1.84389	-1.16697	-0.00962613
Ssa#CB512277	0.0294691	Tissue adhesion	ornithorhynchus anatinus hcg1685761 mrna	unnamed protein product	protocadherin 18 precursor [Homo sapiens]	-2.0929	-0.450297	-1.6426	1.31284	-0.780057	0.862544
Omy#TC134711	0.0448657	Tissue Adhesion	danio rerio tight junction protein 1 mrna	PREDICTED: similar to tight junction protein 1	tight junction protein 1 isoform b [Homo sapiens]	-0.971252	-0.780475	-0.190777	-0.2315	-1.20275	-1.01198
Ssa#S30280487	0.0405315	Tissue Adhesion	mus musculus cadherin 18 mrna	PREDICTED: similar to cadherin 18, type 2	cadherin 18, type 2 preproprotein [Homo sapiens]	0.799268	0.837301	-0.0380329	0.45389	1.25316	1.29119
Ssa#S35509837	0.0106777	Tissue Differentiation	tetraodon nigroviridis full-length cdna	c20orf149 protein	Pancreatic progenitor cell differentiation and proliferation factor	-1.20191	-0.722878	-0.479032	-0.310185	-1.51209	-1.03306
Ssa#TC102903	0.026498	Tissue differentiation	rattus norvegicus intraflagellar transport 81 homolog mrna	PREDICTED: similar to carnitine deficiency-associated, expressed in ventricle 1	carnitine deficiency-associated, expressed in ventricle 1 isoform 1 [Homo sapiens]	2.12061	-0.131776	2.25239	0.173833	2.29444	0.0420569
Omy#S34424622	0.04494	Tissue Differentiation	danio rerio methyltransferase family member 1 mrna	HemK methyltransferase family member 1	HemK methyltransferase family member 1 [Homo sapiens]	1.0602	0.204162	0.85604	0.416838	1.47704	0.621
Omy#BX879710	0.0123858	Tissue Differentiation	zebrafish dna sequence from clone dkey-234i14 in linkage group complete sequence	unnamed protein product	Regeneration associated muscle protease isoform a [Homo sapiens]	0.499404	2.54568	-2.04627	1.19575	1.69515	3.74142
Ssa#BM414001	0.0194055	Tissue Differetiation-hox	rattus norvegicus lim homeobox transcription factor 1 transcript variant 2 mrna	PREDICTED: similar to LIM homeobox transcription factor 1 alpha (LIM/homeobox protein LMX1A) (LIM/homeobox protein 1.1) (LMX-1.1), partial	Lim homeobox protein 3 [Salmo salar]	2.16831	2.27198	-0.103666	-0.346436	1.82188	1.92554
Omy#S34308968	0.0398278	Tissue ECM	danio rerio cilp protein mrna	CILP protein	cartilage intermediate layer protein [Homo sapiens]	1.07804	0.450805	0.627238	-0.342967	0.735075	0.107837
Ssa#S32011572	0.0474919	Tissue ECM collagen	salmo salar clone ssal-rgf-002-348 collagen alpha-3vi chain precursor pseudogene cds	PREDICTED: im:7152043	collagen type VI alpha 6 [Homo sapiens]	-1.03378	-1.35997	0.326192	-0.223922	-1.2577	-1.58389
Omy#BX875002	0.0333798	Tissue endocrine	fundulus heteroclitus estrogen receptor-related receptor beta b complete cds	unnamed protein product	estrogen receptor alpha 2 [Oncorhynchus mykiss]	1.32531	1.38928	-0.0639668	-0.882037	0.443277	0.507244
Ssa#S35499026	0.0357038	Tissue Epithelium	salmo salar epithelial membrane protein 2 mrna	Epithelial membrane protein 2	Epithelial membrane protein 2 [Salmo salar]	1.46108	1.53857	-0.0774899	-1.30706	0.154016	0.231506
Ssa#DW588294	0.0247206	Tissue Epithelium	tetraodon nigroviridis full-length cdna	unnamed protein product	Epithelial cadherin precursor [Salmo salar]	1.31977	1.41061	-0.0908366	-3.35376	-2.03399	-1.94315
Omy#CA358260	0.0460894	Tissue Erythrocyte	homo sapiens erythrocytic transcript variant mrna	Spectrin, beta, erythrocytic	spectrin beta isoform a [Homo sapiens]	-1.17867	-1.33468	0.156012	-0.312318	-1.49099	-1.647
Omy#S18157350	0.0424062	Tissue glycan	tetraodon nigroviridis full-length cdna	PREDICTED: similar to Asialoglycoprotein receptor 1 (ASGPR 1) (ASGP-R 1) (Hepatic lectin 1) (MHL-1)	asialoglycoprotein receptor 1 [Homo sapiens]	1.70015	1.708	-0.0078499	-0.318799	1.38136	1.38921
Omy#S32814113	0.0274193	Tissue glycan	salmo salar clone bac chori214- complete sequence	UDP-GlcNAc:betaGal beta-1,3-N-acetylglucosaminyltransferase 7	UDP-GlcNAc:betaGal beta-1,3-N-acetylglucosaminyltransferase 7 [Homo sapiens]	0.747433	-1.24207	1.9895	0.840337	1.58777	-0.401731
Omy#CA384592	0.00358902	Tissue Growth factor	acanthopagrus schlegelii g-protein coupled receptor 39-1b complete cds	G-protein coupled receptor 39-1b	growth hormone secretagogue receptor 1a [Oncorhynchus mykiss]	2.29611	0.481674	1.81443	0.442386	2.73849	0.924061
Omy#TC164832	0.0405837	Tissue Growth factor	macaca mulatta angiopoietin-like 2 mrna	angiopoietin-like 2 isoform 1	angiopoietin-like 2 precursor [Homo sapiens]	-0.576891	1.93788	-2.51477	1.18086	0.603971	3.11875
Ssa#KSS3124	0.014905	Tissue Neural	tetraodon nigroviridis full-length cdna	unnamed protein product	cereblon [Homo sapiens]	-1.13555	0.221511	-1.35706	0.382539	-0.753007	0.60405
Ssa#S35512774	0.00673614	Tissue Neural	salmo salar clone ssal-rgb2-603-155 proteasome subunit beta type-3 complete cds	0	AHNAK nucleoprotein isoform 1 [Homo sapiens]	-1.01664	-0.776838	-0.239803	0.383319	-0.633322	-0.393519
Omy#S23929469	0.00693865	Tissue Neural	oncorhynchus mykiss neuropeptide y precursor mrna	neuropeptide Y precursor	neuropeptide Y precursor [Oncorhynchus mykiss]	1.81202	1.68986	0.12216	-1.68499	0.127034	0.00487457
Ssa#DW550280	0.0415668	Tissue Neural	mrna for trans golgi network protease furin	unnamed protein product	Neuroendocrine convertase 2 precursor [Salmo salar]	1.4019	2.408	-1.0061	0.203085	1.60498	2.61108
Ssa#DN163709	0.0454941	Tissue Neural	danio rerio neuron navigator 1 mrna	PREDICTED: similar to neuron navigator 1	neuron navigator 1 [Homo sapiens]	0.796314	0.440456	0.355858	-0.53219	0.264124	-0.0917337
Ssa#TC104008	0.0179007	Tissue Neural	salmo salar vomeronasal receptor-like protein partial cds	vomeronasal receptor-like protein	vomeronasal receptor-like protein [Salmo salar]	-0.409416	1.34392	-1.75334	2.39038	1.98097	3.7343
Ssa#S18835827	0.035558	Tissue Secretory	tetraodon nigroviridis full-length cdna	unnamed protein product	inter-alpha (globulin) inhibitor H3 preproprotein [Homo sapiens]	1.22881	-0.578045	1.80685	0.772277	2.00109	0.194232
Ssa#TC110432	0.0114672	Unknown	---NA---	-	Unknown	-2.2784	-0.754864	-1.52354	-0.733913	-3.01231	-1.48878
Ssa#TC102776	0.012745	Unknown	salmo salar clone ssal-rgf-530- novel cds	-	Unknown	-1.07972	-0.61202	-0.4677	-0.112078	-1.1918	-0.724099
Ssa#TC76445	0.00930254	Unknown	---NA---	unnamed protein product	Unknown	-1.07591	1.46893	-2.54484	0.203004	-0.872907	1.67193
Ssa#S35512774	0.00673614	Unknown	salmo salar clone ssal-rgb2-603-155 proteasome subunit beta type-3 complete cds	0	AHNAK nucleoprotein isoform 1 [Homo sapiens]	-1.01664	-0.776838	-0.239803	0.383319	-0.633322	-0.393519
Ssa#KSS4137	0.0198772	Unknown	salmo salar clone ssal-rgf-532-164 syntaxin-11 complete cds	Syntaxin-11	Unknown	1.80671	-0.105504	1.91222	-0.417736	1.38898	-0.523241
Omy#TC171848	0.0259717	Unknown	homo sapiens janus kinase and microtubule interacting protein 3 mrna	PREDICTED: similar to mKIAA4091 protein, partial	Unknown	1.61043	3.20059	-1.59016	-1.31933	0.291101	1.88126
Omy#S34313847	0.0153036	Unknown	ashbya gossypii (= eremothecium gossypii) atcc 10895 chromosome complete sequence	PREDICTED: expressed sequence DQ017635, partial	Unknown	1.26727	1.56489	-0.29762	-1.93422	-0.666946	-0.369326
Ssa#KSS105	0.0232966	Unknown	---NA---	PREDICTED: hypothetical protein, partial	Unknown	1.12995	0.340419	0.789532	0.287017	1.41697	0.627435
Ssa#KSS2381	0.0413026	Unknown	---NA---	-	Unknown	1.09663	2.55551	-1.45888	-0.172372	0.924257	2.38314
Omy#TC171284	0.0245191	Unknown	---NA---	-	Unknown	0.936204	1.52912	-0.592919	-0.460637	0.475568	1.06849
Omy#S34425720	0.0015825	Unknown	0	unknown	Unknown	0.891451	1.39205	-0.500603	0.591665	1.48312	1.98372
Omy#BX886502	0.0402299	Unknown	salmo salar lunapark and even-skipped homeobox 2 complete cds 13ab complete sequence homeobox protein 12ab homeobox protein 11ab homeobox protein 10ab homeobox protein 9ab homeobox protein 4ab and homeobox protein 3ab complete cds and 1ab complete sequence	homeobox protein HoxD13aa	Unknown	0.823543	0.985724	-0.162181	0.0654111	0.888954	1.05114
Omy#S34421719	0.0298638	Unknown	danio rerio protein wwc1 (ww domain-containing protein 1) (kidney and brain protein) mrna	PREDICTED: similar to Protein WWC1 (WW domain-containing protein 1) (Kidney and brain protein) (KIBRA)	WW and C2 domain containing 1 [Homo sapiens]	0.811723	0.428232	0.383491	0.260867	1.07259	0.689099
Ssa#KSS1536	0.0107382	Unknown	salmo salar clone ssal-rgf-540-004 transposable element tc1 transposase pseudogene cds	putative transposase	Unknown	0.183154	1.83115	-1.648	-0.988288	-0.805134	0.842862
Ssa#S30244505	0.0319809	Unknown	taeniopygia guttata misc_rna miscrna	Suppressor of Ty 6 homolog (S. cerevisiae)	Unknown	0.250818	1.20181	-0.950989	-0.788605	-0.537787	0.413202
Ssa#S18849801	0.0181656		tetraodon nigroviridis full-length cdna	actinin alpha 3	actinin alpha 3 [Salmo salar]	0.191276	2.65144	-2.46016	-0.000112876	0.191163	2.65133
Omy#CX250118	0.0104339		homo sapiens cdna clone image: containing frame-shift errors	PREDICTED: similar to solute carrier family 4, sodium bicarbonate transporter-like, member 10	solute carrier family 4, sodium bicarbonate transporter-like, member 10 [Homo sapiens]	-2.62903	-1.33045	-1.29857	1.97434	-0.654689	0.643884
Ssa#S35489513	0.0048795		mus musculus intermediate filament protein transcript variant mrna	Desmuslin	desmuslin isoform A [Homo sapiens]	-2.31657	-1.20672	-1.10984	0.470595	-1.84597	-0.736127
Ssa#S30289254	0.000251328		tetraodon nigroviridis full-length cdna	protein phosphatase 1, catalytic subunit, beta	Serine/threonine-protein phosphatase PP1-beta catalytic subunit [Salmo salar]	-2.3043	-1.34169	-0.962602	-0.254661	-2.55896	-1.59635
Ssa#S30268928	0.00704529		bos taurus heterochromatin protein 1 beta mrna	Cbx5	Chromobox protein homolog 1 [Salmo salar]	-2.24602	-0.264855	-1.98117	-0.117535	-2.36356	-0.38239
Ssa#S48412764	0.024684		salmo salar clone bac complete sequence	PREDICTED: similar to nucleic acid binding protein	similar to ORF1 of novel LINE-like retrotransposon [Danio rerio]	-2.20016	-0.940326	-1.25984	-0.0586324	-2.25879	-0.998958
Omy#S18154563	0.0320451		danio rerio tetraspanin 15 mrna	Tetraspanin-15	Tetraspanin-14 [Salmo salar]	-2.07475	-1.09412	-0.980638	-0.461899	-2.53665	-1.55601
Omy#CU073382	0.0476666		danio rerio paralemmin 2 mrna	unnamed protein product	paralemmin 2 isoform a [Homo sapiens]	-2.06896	-0.280653	-1.7883	0.968722	-1.10023	0.688068
Ssa#KSS2866	0.000369702		mus musculus quaking transcript variant mrna	QKIA_DANRERecName: Full=Protein quaking-A; Short=zqk	KH domain-containing, RNA-binding, signal transduction-associated protein 1 [Salmo salar]	-2.02748	0.242873	-2.27036	-1.09054	-3.11802	-0.847667
Ssa#DW007205	0.0116015		danio rerio core 1 glycoprotein-n-acetylgalactosamine 3-beta- mrna (cdna clone mgc:191685 image:100059994) complete cds	core 1 synthase, glycoprotein-N-acetylgalactosamine 3-beta-galactosyltransferase, 1a	core 1 synthase, glycoprotein-N-acetylgalactosamine 3-beta-galactosyltransferase, 1 [Homo sapiens]	-1.97998	-1.07714	-0.902845	1.2866	-0.693382	0.209463
Ssa#TC81118	0.0188997		danio rerio glycosyltransferase 8 domain containing 4 mrna	glycosyltransferase 8 domain containing 4	glycosyltransferase 8 domain containing 4 [Homo sapiens]	-1.97639	-1.38045	-0.595939	1.34077	-0.635622	-0.0396833
Ssa#KSS2018	0.0320041		salmo salar clone ssal-rgf-528-223 transcription factor sox-4 complete cds	Transcription factor SOX-4	Transcription factor SOX-4 [Salmo salar]	-1.9258	-0.381314	-1.54449	-0.722668	-2.64847	-1.10398
Ssa#S32000832	0.00808734		tsa: hippoglossus hippoglossus mrna sequence	hypothetical protein LOC100037332	similar to Myh11 protein [Danio rerio]	-1.92323	-1.68405	-0.239184	0.0952673	-1.82796	-1.58878
Omy#TC171480	0.0147661		synthetic construct homo sapiens clone fizzy cell division cycle 20 related 1 complete cds	unnamed protein product	Fizzy-related protein homolog [Salmo salar]	-1.89751	-0.921663	-0.975847	-0.832399	-2.72991	-1.75406
Ssa#DY711987	0.00685752		homo sapiens cdna flj56097 complete highly homo sapiens alpha transcript variant mrna	PREDICTED: similar to dystrobrevin, alpha, isoform 3	dystrobrevin alpha isoform 2 [Homo sapiens]	-1.83608	0.233682	-2.06976	-1.38325	-3.21933	-1.14957
Ssa#KSS3281	0.0220644		oncorhynchus mykiss zinc transporter ke4 partial cds	solute carrier 39 (zinc transporter) member 7	SLC39A7 [Salmo salar]	-1.80505	-0.887798	-0.917253	-0.795639	-2.60069	-1.68344
Ssa#DW181004	0.00326863		oncorhynchus mykiss orphan nuclear receptor dax1 promoter region and complete cds	orphan nuclear receptor Dax1	orphan nuclear receptor Dax1 [Oncorhynchus mykiss]	-1.80266	-1.39339	-0.40927	1.5295	-0.273157	0.136113
Ssa#S48396790	0.0354263		homo sapiens ribosomal protein s6 polypeptide 4 transcript variant mrna	Ribosomal protein S6 kinase alpha-4	Ribosomal protein S6 kinase alpha-4 [Salmo salar]	-1.79393	-1.287	-0.506928	-0.199265	-1.9932	-1.48627
Ssa#TC81894	0.0362714		tetraodon nigroviridis full-length cdna	JM5 protein	WD repeat domain 45 isoform 2 [Homo sapiens]	-1.78157	-0.72841	-1.05316	-0.95534	-2.73691	-1.68375
Ssa#EG940425	0.031524		homo sapiens supervillin transcript variant mrna	unnamed protein product	supervillin isoform 1 [Homo sapiens]	-1.7635	-0.528412	-1.23509	0.0427079	-1.7208	-0.485705
Omy#S15268923	0.0150101		tetraodon nigroviridis full-length cdna	phosphomevalonate kinase	phosphomevalonate kinase [Homo sapiens]	-1.75485	-0.802431	-0.95242	-0.0534834	-1.80833	-0.855915
Omy#CA351908	0.0103888		homo sapiens oxysterol binding 5 transcript variant mrna	PREDICTED: similar to oxysterol-binding protein-like protein 5	oxysterol-binding protein-like protein 5 isoform a [Homo sapiens]	-1.70304	0.695859	-2.3989	1.49944	-0.203602	2.19529
Ssa#S30276496	0.0321547		salmo salar clone ssal-rgf-508-065 copine-3 partial cds	Copine-3	Copine-3 [Salmo salar]	-1.68328	-1.52302	-0.160256	-1.1907	-2.87398	-2.71372
Ssa#EG869812	0.0223829		salmo salar clone bac chori214- complete sequence	chromosome 20 open reading frame 118, isoform CRA_a	Oxidation resistance protein 1 [Salmo salar]	-1.61806	-1.23226	-0.385798	0.925167	-0.692891	-0.307093
Ssa#EG764719	0.0211516		mus musculus plectin 1 transcript variant mrna	si:dkey-151c10.1	plectin 1 [Salmo salar]	-1.59655	-1.42055	-0.176005	1.06181	-0.534742	-0.358737
Ssa#STIR24729	0.015268		equus caballus zinc finger protein 397 (zinc finger and scan domain-containing protein 15) (zinc finger protein 47) mrna	PREDICTED: similar to zinc finger protein 227	Zinc finger protein ZFMSA12A [Salmo salar]	-1.5913	-1.54373	-0.0475732	0.686567	-0.904737	-0.857164
Ssa#KSS3246	0.0468992		homo sapiens arrestin domain containing 2 transcript variant mrna	unnamed protein product	Arrestin domain-containing protein 2 [Salmo salar]	-1.59033	-1.19662	-0.393717	-1.33224	-2.92257	-2.52885
Ssa#TC65796	0.049334		danio rerio mak10 amino-acid n-acetyltransferase ( cerevisiae) mrna	MAK10 homolog, amino-acid N-acetyltransferase subunit	corneal wound healing-related protein [Homo sapiens]	-1.58304	-0.240277	-1.34276	-0.800348	-2.38339	-1.04063
Omy#BX296751	0.0346358		tetraodon nigroviridis full-length cdna	hypothetical protein LOC554142	retinal G-protein coupled receptor isoform 1 [Homo sapiens]	-1.56645	-0.276427	-1.29002	-0.52946	-2.09591	-0.805888
Ssa#EG777393	0.0137874		rattus norvegicus titin mrna	0	Titin	-1.56156	0.100831	-1.66239	1.0234	-0.538161	1.12423
Omy#S18532018	0.00502467		rattus norvegicus tbc1 domain member 5 mrna	novel protein (zgc:63624)	TBC1 domain family, member 5 [Homo sapiens]	-1.55115	0.239026	-1.79018	-0.824483	-2.37564	-0.585458
Ssa#DY741406	0.0485634		equus caballus uncharacterized protein kiaa0892 mrna	PREDICTED: hypothetical protein	hypothetical protein LOC23383 [Homo sapiens]	-1.5282	-0.871433	-0.656771	0.0623385	-1.46587	-0.809095
Ssa#EG870908	0.00768589		0	0	AHNAK nucleoprotein isoform 1 [Homo sapiens]	-1.51867	-0.862197	-0.656471	0.410827	-1.10784	-0.45137
Ssa#CX353023	0.0362861		danio rerio inverted mrna	PREDICTED: similar to formin, inverted	Inverted formin-2 [Salmo salar]	-1.5185	-0.108784	-1.40972	0.596089	-0.922413	0.487304
Ssa#S30263601	0.0323605		salmo salar clone ssal-rgf-506-129 egf-containing fibulin-like extracellular matrix protein 2 precursor complete cds	EGF-containing fibulin-like extracellular matrix protein 2 precursor	EGF-containing fibulin-like extracellular matrix protein 2 precursor [Salmo salar]	-1.48656	-0.639846	-0.846716	0.371268	-1.11529	-0.268579
Ssa#S18861997	0.0329202		danio rerio ubiquitin specific protease 32 mrna	PREDICTED: similar to ubiquitin specific protease 32	ubiquitin specific protease 32 [Homo sapiens]	-1.45393	-0.445671	-1.00826	0.119574	-1.33436	-0.326098
Ssa#S35550727	0.0443701		tetraodon nigroviridis full-length cdna	unnamed protein product	Parkinson disease 7 domain containing 1 [Homo sapiens]	-1.43951	-1.21956	-0.219951	-0.446441	-1.88595	-1.666
Ssa#DY735997	0.0454578		pan troglodytes polycomb group ring finger transcript variant 1 mrna	Polycomb complex protein BMI-1-A	Polycomb complex protein BMI-1-A [Salmo salar]	-1.43674	-1.21381	-0.222929	-0.741404	-2.17815	-1.95522
Omy#S34424745	0.000247085		danio rerio catenin (cadherin-associated protein) mrna (cdna clone mgc:175043 image:6319419) complete cds	Catenin (cadherin-associated protein), alpha	catenin, alpha 1 [Homo sapiens]	-1.43633	-1.42551	-0.0108147	0.280069	-1.15626	-1.14544
Omy#S18095269	0.00124123		danio rerio frizzled-related protein mrna	frizzled-related protein	frizzled-related protein [Homo sapiens]	-1.41221	-0.407411	-1.0048	0.812399	-0.599807	0.404988
Omy#S15271333	0.0273098		danio rerio peroxisome proliferative activated coactivator beta mrna	PREDICTED: peroxisome proliferative activated receptor, gamma, coactivator 1, beta	hypothetical protein [Danio rerio]	-1.40571	-0.884777	-0.520936	-0.893202	-2.29891	-1.77798
Ssa#CX353596	0.0308113		danio rerio cullin 4b mrna	im:7150765	cullin 4B isoform 1 [Homo sapiens]	-1.38582	-1.70579	0.319976	-0.808988	-2.19481	-2.51478
Ssa#S35492361	0.0235054		tetraodon nigroviridis full-length cdna	hypothetical protein LOC568891	hypothetical protein LOC568891 [Danio rerio]	-1.34609	-1.33463	-0.0114644	-2.25285	-3.59894	-3.58748
Ssa#DW561418	0.048511		danio rerio map kinase phosphatase 3 complete cds	Dual specificity protein phosphatase 6	Dual specificity protein phosphatase 6 [Salmo salar]	-1.33392	-0.908472	-0.425447	-1.08462	-2.41854	-1.9931
Omy#CX036046	0.0121334		rattus norvegicus chromatin assembly factor 1 subunit a (caf-1 subunit a) (chromatin assembly factor i p150 subunit) (caf-i 150 kda subunit) (caf-ip150) mrna	unnamed protein product	chromatin assembly factor 1, subunit A [Danio rerio]	-1.31851	-0.449024	-0.86949	0.530953	-0.787561	0.081929
Ssa#S35696057	0.00901363		danio rerio calcium binding and coiled-coil domain 2 mrna	Calcium-binding and coiled-coil domain-containing protein 2	Calcium-binding and coiled-coil domain-containing protein 2 [Salmo salar]	-1.3144	-0.628829	-0.685574	-1.11104	-2.42544	-1.73987
Ssa#S30296660	0.038622		gallus gallus mrna for complete cds	PREDICTED: GCN5 general control of amino-acid synthesis 5-like 2	GCN5 general control of amino-acid synthesis 5-like 2 [Homo sapiens]	-1.30123	-1.40211	0.100876	-0.786543	-2.08777	-2.18865
Ssa#S30282625	0.0114869		homo sapiens g protein-coupled receptor 155 transcript variant mrna	G protein-coupled receptor 155	G protein-coupled receptor 155 isoform 9 [Homo sapiens]	-1.29726	-0.864693	-0.432567	0.40985	-0.88741	-0.454843
Ssa#STIR24369	0.0310318		danio rerio plexin a1 mrna	PREDICTED: similar to plexin A1	plexin A1 [Homo sapiens]	-1.27603	0.510132	-1.78616	-0.0231275	-1.29916	0.487005
Omy#S34426078	0.010852		danio rerio phosphoribosyl pyrophosphate synthetase-associated protein mrna (cdna clone mgc:55477 image:2640312) complete cds	phosphoribosyl pyrophosphate synthetase-associated protein 2	Phosphoribosyl pyrophosphate synthetase-associated protein 1 [Salmo salar]	-1.27319	-1.24955	-0.0236377	-0.932676	-2.20587	-2.18223
Ssa#S19110617	0.00778865		danio rerio transcription factor maf (proto-oncogene c-maf) mrna	PREDICTED: similar to Transcription factor Maf (Proto-oncogene c-maf)	Transcription factor MafB [Salmo salar]	-1.27048	-1.15314	-0.117334	-0.258665	-1.52914	-1.41181
Ssa#BM414065	0.0450387		tetraodon nigroviridis full-length cdna	glucosamine (N-acetyl)-6-sulfatase	N-acetylglucosamine-6-sulfatase precursor [Salmo salar]	-1.26123	-0.632439	-0.628789	-0.323834	-1.58506	-0.956273
Ssa#DW007375	0.0388534		danio rerio misc_rna miscrna	unnamed protein product	NHL repeat containing 2 [Homo sapiens]	-1.25288	0.07795	-1.33083	0.630968	-0.621908	0.708918
Ssa#S19110403	0.0269732		danio rerio wu:fc54b10 (wu:fc54b10) mrna	unnamed protein product	MON1 homolog B [Homo sapiens]	-1.24127	-1.59798	0.356708	-0.113984	-1.35526	-1.71196
Ssa#S35590588	0.0199277		homo sapiens ankyrin repeat domain 16 transcript variant mrna	Ankyrin repeat domain-containing protein 16	Ankyrin repeat domain-containing protein 16 [Salmo salar]	-1.22632	-0.240923	-0.985396	-0.486875	-1.71319	-0.727798
Omy#CA362643	0.0275907		strongylocentrotus purpuratus cdna sequence bc027061 mrna	pyridine nucleotide-disulphide oxidoreductase domain 1	pyridine nucleotide-disulphide oxidoreductase domain 1 [Homo sapiens]	-1.22501	-1.10967	-0.11534	-0.180227	-1.40524	-1.2899
Ssa#S35489947	0.0276653		0	predicted protein	hypothetical protein [Danio rerio]	-1.22328	-0.874935	-0.348347	1.51041	0.287131	0.635478
Omy#S18157652	0.0280082		tetraodon nigroviridis full-length cdna	unnamed protein product	hypothetical protein [Danio rerio]	-1.22271	0.369058	-1.59177	1.063	-0.159719	1.43205
Ssa#TC98479	0.0420682		homo sapiens phospholipase c-like 2 transcript variant mrna	PREDICTED: similar to Inactive phospholipase C-like protein 2 (PLC-L2) (PLC-L(2)) (Phospholipase C-L2) (Phospholipase C epsilon 2), partial	1-phosphatidylinositol-4,5-bisphosphate phosphodiesterase delta-4 [Salmo salar]	-1.20153	0.68972	-1.89125	0.302225	-0.899301	0.991945
Ssa#AM402809	0.000384552		danio rerio zgc:154017 (zgc:154017) mrna	CTD (carboxy-terminal domain, RNA polymerase II, polypeptide A) small phosphatase like 2	Carboxy-terminal domain RNA polymerase II polypeptide A small phosphatase 2 [Salmo salar]	-1.19429	-0.563354	-0.630933	0.414994	-0.779292	-0.14836
Ssa#DW544294	0.0107424		gasterosteus aculeatus clone vmrc28- complete sequence	PREDICTED: similar to MGC115669 protein	WD repeat domain 76 [Homo sapiens]	-1.18749	-0.521095	-0.666397	0.125167	-1.06233	-0.395928
Ssa#S35517618	0.0172066		salmo salar homeobox protein 1aa complete cds	homeobox protein HoxB1aa	homeobox protein HoxB1aa [Salmo salar]	-1.16628	0.172532	-1.33881	-0.630974	-1.79725	-0.458442
Ssa#DW560932	0.0153962		zebrafish dna sequence from clone dkeyp-84f3 in linkage group complete sequence	unnamed protein product	Zinc finger protein 572 [Salmo salar]	-1.16504	-1.58464	0.419605	-0.827847	-1.99288	-2.41249
Ssa#S31983767	0.0068831		ornithorhynchus anatinus prothymosin alpha mrna	PREDICTED: si:dkey-60a16.3	AT rich interactive domain 1B (SWI1-like) isoform 1 [Homo sapiens]	-1.15807	-0.164824	-0.993246	0.969182	-0.188888	0.804358
Ssa#S31987273	0.0483146		salmo salar clone ssal-evf-558-027 proliferating cell nuclear antigen complete cds	Proliferating cell nuclear antigen	Proliferating cell nuclear antigen [Salmo salar]	-1.1434	-1.07475	-0.0686555	-1.84532	-2.98873	-2.92007
Ssa#TC104457	0.034061		gasterosteus aculeatus clone cnb277-a09 mrna sequence	elongation protein 3 homolog	elongation protein 3 homolog [Homo sapiens]	-1.12295	-1.63652	0.513572	0.320545	-0.802404	-1.31598
Ssa#STIR24264	0.0349721		sus scrofa clone: expressed in liver	dTDP-D-glucose 4,6-dehydratase	TDP-glucose 4,6-dehydratase [Homo sapiens]	-1.08834	-0.874581	-0.213763	0.195757	-0.892587	-0.678824
Omy#S18157848	0.0161077		salmo salar clone ssal-rgf-537-065 red complete cds	Red	Red [Salmo salar]	-1.07354	-0.769027	-0.304514	-1.36056	-2.4341	-2.12959
Ssa#S35505809	0.0226536		tetraodon nigroviridis full-length cdna	Glutathione S-transferase theta-1	Glutathione S-transferase theta-1 [Salmo salar]	-1.07041	-0.705075	-0.365334	-0.00208171	-1.07249	-0.707157
Ssa#S30235062	0.0108344		danio rerio zgc: mrna (cdna clone mgc:162864 image:7919144) complete cds	Cisplatin resistance-associated overexpressed protein	Cisplatin resistance-associated overexpressed protein [Salmo salar]	-1.06762	-0.329665	-0.737953	0.248186	-0.819432	-0.0814787
Omy#S15301945	0.042523		rattus norvegicus germ cell-less homolog 1 transcript variant mrna	germ cell-less homolog 1	germ cell-less [Homo sapiens]	-1.05653	-1.02258	-0.0339549	-0.891607	-1.94814	-1.91418
Ssa#S30281250	0.001508		homo sapiens septin 6 transcript variant mrna	septin 6	Septin-8 [Salmo salar]	-1.05531	1.15728	-2.21259	-1.83902	-2.89432	-0.681736
Ssa#S35559205	0.0251965		tsa: hippoglossus hippoglossus mrna sequence	PREDICTED: similar to Protein kinase C and casein kinase substrate in neurons protein 1 (Synaptic, dynamin-associated protein I) (Syndapin 1) (Syndapin-I) (SdpI) (Dynamin proline-rich domain-interacting protein) (Dynamin PRD-interacting protein)...	protein kinase C and casein kinase substrate in neurons 1 [Homo sapiens]	-1.05043	-0.299674	-0.750759	-0.662457	-1.71289	-0.962132
Ssa#S30289580	0.0233035		tetraodon nigroviridis full-length cdna	Dehydrogenase/reductase SDR family member 13 precursor	Dehydrogenase/reductase SDR family member 13 precursor [Salmo salar]	-1.0488	-1.13567	0.0868753	0.735025	-0.313775	-0.40065
Ssa#TC110617	0.0178079		zebrafish dna sequence from clone dkey- complete sequence	PREDICTED: similar to DCP2 decapping enzyme homolog	DCP2 decapping enzyme [Homo sapiens]	-1.03857	-0.596665	-0.441901	0.394244	-0.644323	-0.202422
Omy#S15250416	0.00859627		salmo salar clone ssal-rgf-518-135 alpha-actinin-1 complete cds	Alpha-actinin-1	Alpha-actinin-1 [Salmo salar]	-1.03783	-0.194127	-0.843704	-1.00632	-2.04415	-1.20045
Ssa#EG785384	0.0128182		oncorhynchus mykiss adam 10 mrna	a disintegrin and metalloprotease domain 10a	ADAM 10 [Oncorhynchus mykiss]	-1.03671	0.0704064	-1.10712	0.86632	-0.170392	0.936727
Ssa#S31979196	0.0455122		0	-	hypothetical protein [Danio rerio]	-1.03662	-0.548299	-0.488317	-0.138517	-1.17513	-0.686816
Ssa#DY741271	0.0449845		homo sapiens solute carrier family member 18 transcript variant mrna	Solute carrier family 22 member 18	Solute carrier family 22 member 18 [Salmo salar]	-1.02075	-1.68723	0.666482	-0.398883	-1.41963	-2.08611
Ssa#DW558567	0.0278503		rattus norvegicus cdk5 and abl enzyme substrate 2 mrna	unnamed protein product	Cdk5 and Abl enzyme substrate 2 [Homo sapiens]	-1.01708	0.190841	-1.20792	-0.0104859	-1.02757	0.180355
Omy#CX042293	0.0369756		danio rerio class type 9b mrna	ATPase, class II, type 9B	ATPase, class II, type 9B [Homo sapiens]	-1.01531	0.795014	-1.81033	0.578635	-0.436678	1.37365
Ssa#S35501349	0.0365329		tetraodon nigroviridis full-length cdna	Sperm-associated antigen 7	sperm associated antigen 7 [Homo sapiens]	-1.01177	-0.91248	-0.0992942	-0.75522	-1.76699	-1.6677
Omy#S18165203	0.0126077		danio rerio dab2 interacting protein mrna	novel protein similar to vertebrate DAB2 interacting protein (DAB2IP)	SYPG1 [Oncorhynchus mykiss]	-1.00885	-0.297108	-0.71174	0.385127	-0.623721	0.0880186
Ssa#S31999240	0.0012839		tetraodon nigroviridis full-length cdna	tFZR1	tFZR1 [Oncorhynchus mykiss]	-0.985783	-0.368825	-0.616958	-0.0783792	-1.06416	-0.447204
Ssa#S31978703	0.0341945		homo sapiens component of oligomeric golgi complex 2 transcript variant mrna	component of oligomeric golgi complex 2	component of oligomeric golgi complex 2 [Salmo salar]	-0.981688	-0.933954	-0.0477333	-0.940219	-1.92191	-1.87417
Ssa#S35669845	0.0297459		tetraodon nigroviridis full-length cdna	T54 protein-like	G patch domain and KOW motifs [Homo sapiens]	-0.972795	-0.428022	-0.544773	-0.387036	-1.35983	-0.815058
Ssa#TC91551	0.00950303		gasterosteus aculeatus clone cnb282-g06 mrna sequence	Gkap1 protein	G kinase anchoring protein 1 [Homo sapiens]	-0.971924	-0.388406	-0.583518	-0.0312278	-1.00315	-0.419633
Ssa#TC105123	0.0145294		mus musculus troponin cardiac transcript variant mrna	troponin T2, cardiac	Troponin T, slow skeletal muscle [Salmo salar]	-0.965576	-0.206734	-0.758843	-0.165943	-1.13152	-0.372677
Omy#S15331491	0.0322924		tetraodon nigroviridis full-length cdna	unnamed protein product	ATP binding domain 3 [Homo sapiens]	-0.962832	-0.530602	-0.43223	0.406949	-0.555883	-0.123653
Ssa#S31994823	0.0224334		danio rerio zgc:153290 (zgc:153290) mrna	coiled-coil domain containing 51	coiled-coil domain containing 51 [Homo sapiens]	-0.956152	-0.920648	-0.0355044	-1.00503	-1.96118	-1.92568
Omy#CA373370	0.0245344		homo sapiens supervillin transcript variant mrna	unnamed protein product	supervillin isoform 1 [Homo sapiens]	-0.951275	-0.300747	-0.650528	-0.352332	-1.30361	-0.653079
Ssa#S35687929	0.0399717		salmo salar clone ssal-evf-006-186 receptor-transporting protein 3 complete cds	Receptor-transporting protein 3	Receptor-transporting protein 3 [Salmo salar]	-0.930123	-1.1631	0.232982	-1.51225	-2.44238	-2.67536
Ssa#S30259452	0.0389364		tetraodon nigroviridis full-length cdna	Cyclin-Y	Cyclin-Y [Salmo salar]	-0.929446	-1.22314	0.293691	-0.340935	-1.27038	-1.56407
Omy#S15325941	0.0336149		salmo salar serine threonine-protein kinase pim-3 mrna	PIM3_COTJARecName: Full=Serine/threonine-protein kinase Pim-3; AltName: Full=qpim	serine/threonine protein kinase pim-3 [Salmo salar]	-0.908651	-1.13584	0.227186	-1.8119	-2.72055	-2.94774
Omy#CA363999	0.0435213		zebrafish dna sequence from clone ch1073-98k8 in linkage group complete sequence	PREDICTED: hypothetical protein	mex-3 homolog B [Homo sapiens]	-0.908121	-1.46947	0.561347	0.365565	-0.542555	-1.1039
Omy#CA350431	0.0331428		carassius auratus s g2 nuclear autoantigen complete cds	S/G2 nuclear autoantigen	nuclear autoantigen isoform 2 [Homo sapiens]	-0.907013	-0.487397	-0.419616	0.122736	-0.784277	-0.364661
Ssa#TC101254	0.0185818		danio rerio si:dkey- (si:dkey- ) mrna	si:dkey-151c10.1	plectin 1 isoform 3 [Homo sapiens]	-0.896703	0.673938	-1.57064	-0.32808	-1.22478	0.345858
Ssa#TC79314	0.0298868		danio rerio zinc finger ccch-type containing 7b mrna	PREDICTED: similar to zinc finger CCCH-type containing 7B	Zinc finger CCCH domain-containing protein 7A [Salmo salar]	-0.896139	-1.92198	1.02584	-0.625828	-1.52197	-2.54781
Ssa#S31984394	0.029496		---NA---	hypothetical protein LOC795251	hypothetical protein LOC795251 [Danio rerio]	-0.893217	-0.576507	-0.316709	0.275459	-0.617757	-0.301048
Omy#S19717404	0.040702		danio rerio congenital dyserythropoietic anemia type i mrna	PREDICTED: similar to congenital dyserythropoietic anemia type I (human)	codanin 1 [Homo sapiens]	-0.881432	-0.146454	-0.734978	0.56287	-0.318562	0.416416
Ssa#S32001240	0.028151		oryzias latipes mrna	Transcription cofactor HES-6	Transcription cofactor HES-6 [Salmo salar]	-0.872755	-0.587298	-0.285458	-0.513044	-1.3858	-1.10034
Ssa#S31979579	0.042901		tetraodon nigroviridis full-length cdna	Proliferation-associated protein 2G4	Proliferation-associated protein 2G4 [Salmo salar]	-0.869807	-0.449761	-0.420047	-0.644541	-1.51435	-1.0943
Ssa#EG867487	0.0108909		danio rerio im:7137006 (im:7137006) mrna	PREDICTED: hypothetical protein LOC335170	Ras association (RalGDS/AF-6) domain family (N-terminal) member 10 [Homo sapiens]	-0.868472	-0.174662	-0.693811	0.586974	-0.281498	0.412313
Omy#S18154378	0.00195899		tetraodon nigroviridis full-length cdna	unnamed protein product	HsKin17 protein [Homo sapiens]	-0.857153	-0.630055	-0.227098	-0.475893	-1.33305	-1.10595
Omy#TC154236	0.00869715		homo sapiens deltex homolog 2 transcript variant mrna	Zgc:194800	deltex-3-like [Salmo salar]	-0.856608	-0.27235	-0.584258	0.239108	-0.6175	-0.033242
Ssa#S30276714	0.0314778		gasterosteus aculeatus clone cfw195-h12 mrna sequence	RNA binding motif protein 34	hypothetical protein LOC436655 [Danio rerio]	-0.853554	-0.468463	-0.385091	-0.388914	-1.24247	-0.857377
Ssa#CX358301	0.0113834		gasterosteus aculeatus clone cnb222-b07 mrna sequence	microspherule protein 1	microspherule protein 1 isoform 2 [Homo sapiens]	-0.84947	-2.32006	1.47059	-0.00562751	-0.855097	-2.32569
Ssa#CB506109	0.0433509		salmo salar clone ssal-rgb2-511-214 nedd4 family-interacting protein 1 complete cds	NEDD4 family-interacting protein 1	NEDD4 family-interacting protein 1 [Salmo salar]	-0.844324	-0.372263	-0.472062	-1.82199	-2.66631	-2.19425
Ssa#CX357416	0.0457994		danio rerio inositol -triphosphate type 1 mrna	PREDICTED: similar to inositol 1,4,5-triphosphate receptor, type 1	inositol 1,4,5-triphosphate receptor, type 1 isoform 2 [Homo sapiens]	-0.836303	0.214278	-1.05058	0.259688	-0.576615	0.473966
Ssa#DY712244	0.0301814		salmo salar zinc transporter 4 mrna	Zinc transporter 4	Zinc transporter 4 [Salmo salar]	-0.835047	-1.40514	0.57009	-0.267331	-1.10238	-1.67247
Omy#S32038186	0.0146092		rattus norvegicus transmembrane protein 56 mrna	Transmembrane protein 56-B	Transmembrane protein 56-B [Salmo salar]	-0.834242	-0.715699	-0.118543	-1.2186	-2.05285	-1.9343
Omy#S22908003	0.00683854		tetraodon nigroviridis full-length cdna	PREDICTED: acidic (leucine-rich) nuclear phosphoprotein 32 family, member A	Acidic leucine-rich nuclear phosphoprotein 32 family member B [Salmo salar]	-0.833413	-0.39105	-0.442363	0.19087	-0.642542	-0.200179
Ssa#S30262289	0.0384344		homo sapiens ring finger protein 41 transcript variant mrna	E3 ubiquitin-protein ligase NRDP1	E3 ubiquitin-protein ligase NRDP1 [Salmo salar]	-0.832255	-0.484249	-0.348005	-0.248435	-1.08069	-0.732685
Ssa#S30294759	0.0432194		salmo salar clone ssal-rgf-514-359 probable histone deacetylase 1-b complete cds	Probable histone deacetylase 1-B	Probable histone deacetylase 1-B [Salmo salar]	-0.823953	-0.308813	-0.51514	-0.59415	-1.4181	-0.902963
Omy#S15329452	0.0114145		homo sapiens junction plakoglobin transcript variant mrna	Junction plakoglobin	Junction plakoglobin [Salmo salar]	-0.823465	0.140042	-0.963507	0.270613	-0.552852	0.410655
Ssa#S30290783	0.0128817		danio rerio epidermal growth factor family member partial mrna	betacellulin, epidermal growth factor family member	betacellulin, epidermal growth factor family member [Danio rerio]	-0.819637	-0.326988	-0.492649	-0.796653	-1.61629	-1.12364
Ssa#TC109905	0.0140185		tetraodon nigroviridis full-length cdna	High mobility group protein B3	High mobility group protein B3 [Salmo salar]	-0.818226	-0.623406	-0.19482	-1.54659	-2.36482	-2.17
Ssa#S35558306	0.0289906		salmo salar follistatin-related protein 1 mrna	Follistatin-related protein 1	Follistatin-related protein 1 [Salmo salar]	-0.816293	-0.490079	-0.326214	-2.37244	-3.18874	-2.86252
Ssa#S30281443	0.0290104		rattus norvegicus atp-binding sub-family f member 1 mrna	ATP-binding cassette sub-family F member 1	ATP-binding cassette sub-family F member 1 [Salmo salar]	-0.814988	-0.670326	-0.144661	-0.126095	-0.941083	-0.796421
Ssa#S30263547	0.0149058		salmo salar tubulin folding cofactor b mrna	Tubulin folding cofactor B	Tubulin folding cofactor B [Salmo salar]	-0.812642	-1.03799	0.225345	-1.0215	-1.83414	-2.05949
Ssa#DW555318	0.00212201		danio rerio peroxisome biogenesis factor 1 mrna	PREDICTED: peroxisome biogenesis factor 1	peroxin1 [Homo sapiens]	2.88228	2.29566	0.58662	-1.07931	1.80296	1.21634
Omy#CX030933	0.00353356		danio rerio ubiquitin- containing phd and ring finger 1 mrna	hCG23738, isoform CRA_c	ubiquitin-like, containing PHD and RING finger domains, 1 isoform 1 [Homo sapiens]	2.61947	1.92021	0.699256	-0.474029	2.14544	1.44618
Omy#S15287450	0.0236088		salmo salar clone ssal-rgf-507-020 ubiquitin-conjugating enzyme e2 h complete cds	ubiquitin-conjugating enzyme E2H	Ubiquitin-conjugating enzyme E2 H [Salmo salar]	2.40303	1.62339	0.779637	-1.78193	0.621099	-0.158539
Omy#CA363556	0.049588		danio rerio ring finger protein 145 mrna	PREDICTED: similar to RING finger protein 145	ring finger protein 145 [Homo sapiens]	2.20944	1.32805	0.881389	-1.55439	0.655051	-0.226338
Omy#CX038888	0.0133798		danio rerio si:dkey- (si:dkey- ) mrna	hypothetical protein LOC566524	ankyrin repeat and IBR domain containing 1 [Homo sapiens]	2.15813	0.771507	1.38662	-0.107832	2.0503	0.663675
Ssa#DY714224	0.0141343		homo sapiens c-terminal binding protein 1 transcript variant mrna	C-terminal-binding protein 1	C-terminal-binding protein 1 [Salmo salar]	2.15761	1.30404	0.853569	-1.77318	0.384428	-0.46914
Omy#CX247625	0.0260113		pan troglodytes adenosine rna- b1 (red1 homolog rat) transcript variant mrna	unnamed protein product	RNA-specific adenosine deaminase B1 isoform 4 [Homo sapiens]	2.09663	0.290923	1.80571	0.286249	2.38288	0.577171
Ssa#TC98094	0.00949359		morone saxatilis complete cds	NCKX1	solute carrier family 24 (sodium/potassium/calcium exchanger), member 1 [Homo sapiens]	2.0909	0.796113	1.29478	-0.188327	1.90257	0.607786
Ssa#S35698653	0.00569906		mus musculus transmembrane and tetratricopeptide repeat containing 3 transcript variant mrna	PREDICTED: transmembrane and tetratricopeptide repeat containing 3	hypothetical protein [Danio rerio]	2.08558	2.78746	-0.701876	-1.00875	1.07683	1.77871
Ssa#EG886819	0.00677302		mus musculus crooked legs cg14938-pb misc rna	PREDICTED: similar to zinc finger protein 37a	zinc finger protein 37 homolog [Homo sapiens]	2.08421	0.829796	1.25442	-0.74841	1.3358	0.0813865
Ssa#KSS3538	0.0438986		bos taurus alpha 4 mrna	actinin alpha 4	Alpha-actinin-1 [Salmo salar]	2.05179	2.33635	-0.284558	-0.398214	1.65357	1.93813
Ssa#EG792159	0.0403825		mus musculus dual specificity phosphatase 13 transcript variant mrna	PREDICTED: hypothetical protein	dual specificity phosphatase and pro isomerase domain containing 1 [Homo sapiens]	2.0495	1.03339	1.01612	-2.30885	-0.259353	-1.27547
Ssa#S19110899	0.0356327		tsa: hippoglossus hippoglossus mrna sequence	PREDICTED: similar to SPLL9146	transmembrane emp24 protein transport domain containing 6 [Homo sapiens]	1.9913	1.79537	0.195924	-0.634294	1.357	1.16108
Omy#S18151258	0.0330949		danio rerio castor zinc finger 1 mrna	PREDICTED: wu:fk85f10	castor homolog 1, zinc finger isoform a [Homo sapiens]	1.97245	2.10572	-0.133269	0.242899	2.21535	2.34862
Ssa#EG853367	0.0150915		salmo salar homeobox protein 9aa homeobox protein 8aa homeobox protein 7aa homeobox protein 6aa homeobox protein 5aa homeobox protein 4aa homeobox protein 3aa homeobox protein 2aa and homeobox protein 1aa complete cds	homeobox protein HoxB3aa3	homeobox protein HoxB3aa [Salmo salar]	1.96574	-0.180418	2.14615	0.427875	2.39361	0.247457
Ssa#TC85833	0.0405242		mus musculus regulator of calcineurin 2 transcript variant mrna	Rcan3 protein	regulator of calcineurin family member 3 [Danio rerio]	1.94963	0.969292	0.980339	-0.678012	1.27162	0.29128
Omy#TC145021	0.0186322		danio rerio mam domain containing glycosylphosphatidylinositol anchor 1 partial mrna	PREDICTED: similar to MAM domain containing glycosylphosphatidylinositol anchor 1, partial	MAM domain containing glycosylphosphatidylinositol anchor 1 [Homo sapiens]	1.94615	1.39663	0.54952	-0.780506	1.16565	0.616125
Omy#S32041711	0.00169951		danio rerio protein disulfide isomerase family member 5 mrna	protein disulfide isomerase A5	protein disulfide isomerase A5 [Salmo salar]	1.86837	0.0881834	1.78019	-1.74121	0.127165	-1.65302
Omy#S18160541	0.0173141		danio rerio si:ch211- (si:ch211- ) partial mrna	PREDICTED: importin 4, partial	importin 4 [Homo sapiens]	1.84381	1.82024	0.0235709	-1.10716	0.736648	0.713077
Ssa#S30287782	0.0498364		mus musculus eg664867 misc rna	LOC792002 protein	rhomboid-related protein 2 [Homo sapiens]	1.77327	1.06609	0.707185	-1.51548	0.257794	-0.449391
Omy#CA354832	0.0111631		sus scrofa potassium voltage-gated channel subfamily s member 2 (voltage-gated potassium channel subunit ) (delayed-rectifier k(+) channel alpha subunit 2) mrna	unnamed protein product	potassium voltage-gated channel delayed-rectifier protein S3 [Homo sapiens]	1.74803	2.76481	-1.01677	-0.392378	1.35566	2.37243
Ssa#TC90513	0.0147839		zebrafish dna sequence from clone ch73- complete sequence	unnamed protein product	zinc finger protein 292 [Homo sapiens]	1.70837	1.01022	0.698153	-1.52825	0.180118	-0.518035
Ssa#DY703777	0.0260012		danio rerio metastasis associated 1 mrna	PREDICTED: similar to metastasis associated 1	metastasis associated protein [Homo sapiens]	1.68702	1.78366	-0.0966431	-2.01828	-0.331262	-0.234619
Ssa#TC69356	0.043896		nematostella vectensis protein partial mrna	PREDICTED: similar to Tes13-L, partial	similar to hCG1645384 [Homo sapiens]	1.67682	1.08304	0.593779	0.168055	1.84488	1.2511
Omy#CA342840	0.0468273		danio rerio zgc:110758 (zgc:110758) mrna	PREDICTED: similar to MGC83562 protein	ATP binding domain 4 [Homo sapiens]	1.59528	1.26043	0.334844	-1.07146	0.523811	0.188967
Ssa#S35539441	0.0195288		salmo salar clone ssal-eve-552-172 histone arginine demethylase jmjd6 complete cds	Histone arginine demethylase JMJD6	Histone arginine demethylase JMJD6 [Salmo salar]	1.5889	0.268216	1.32068	-2.17507	-0.586172	-1.90686
Omy#CA376338	0.0410746		danio rerio ankyrin repeat and socs box-containing 16 mrna	ankyrin repeat and SOCS box-containing 16	ankyrin repeat and SOCS box-containing 16 [Danio rerio]	1.56762	0.76872	0.798902	-2.15371	-0.586088	-1.38499
Omy#BX883312	0.0375109		monodelphis domestica neuronal double zinc finger protein mrna	unnamed protein product	bassoon protein [Homo sapiens]	1.55803	1.63467	-0.076645	-0.342243	1.21578	1.29243
Ssa#CK879392	0.048143		---NA---	PREDICTED: hm:zehn1245	alpha-tectorin-like protein [Salmo salar]	1.55462	1.24542	0.309198	-0.43623	1.11839	0.809194
Omy#CA354955	0.00742984		danio rerio amyloid beta a4 precursor protein- family member 2 mrna	PREDICTED: similar to amyloid beta A4 precursor protein-binding, family B, member 2	Amyloid beta A4 precursor protein-binding family B member 1 [Salmo salar]	1.54855	1.31676	0.231785	-0.800484	0.748063	0.516278
Omy#CR373251	0.0431524		homo sapiens leucine rich repeat containing 29 transcript variant mrna	PREDICTED: wu:fk91e06	F-box and leucine-rich repeat protein 9 [Homo sapiens]	1.54245	0.810725	0.731722	-0.33777	1.20468	0.472955
Omy#TC144266	0.0458717		danio rerio heart of mrna (cdna clone mgc:193583 image:9037801) complete cds	heart of glass	HEG homolog 1 [Homo sapiens]	1.53487	1.33523	0.199644	-1.96981	-0.434935	-0.634579
Ssa#S35550254	0.008013		mus musculus solute carrier family 9 (sodium hydrogen exchanger) member 8 transcript variant mrna	sodium hydrogen exchanger 8	Na+/H+ exchanger isoform 8 [Homo sapiens]	1.5248	0.229092	1.29571	-0.814055	0.710746	-0.584962
Ssa#TC103857	0.0366812		zebrafish dna sequence from clone ch211-284e20 in linkage group 22 contains the gene for a novel protein vertebrate transmembrane 4 superfamily member 1 the gene for a novel protein tnf receptor-associated factor 5 the gene for a novel protein vertebrate hermansky-pudlak syndrome 3 the gene for a novel protein vertebrate rest corepressor 1 the gene for a novel protein containing rna recognition m…	novel protein similar to vertebrate Hermansky-Pudlak syndrome 3 (HPS3)	Hermansky-Pudlak syndrome 3 protein [Homo sapiens]	1.49705	1.81273	-0.31568	-2.24197	-0.744929	-0.429249
Omy#CX027599	0.00658675		homo sapiens growth factor receptor-bound protein 7 transcript variant mrna	unnamed protein product	growth factor receptor-bound protein 7 [Homo sapiens]	1.47521	3.31293	-1.83771	-0.657458	0.817754	2.65547
Ssa#S48407476	0.0127295		homo sapiens kazrin transcript variant mrna	kazrin	kazrin isoform E [Homo sapiens]	1.47218	1.9233	-0.451122	-0.339485	1.13269	1.58382
Ssa#KSSb2505	0.0103133		sparus aurata transforming growth factor beta 1 complete cds	TGFB1_ONCMYRecName: Full=Transforming growth factor beta-1; Short=TGF-beta-1; Flags: Precursor	TGFB1_ONCMY RecName: Full=Transforming growth factor beta-1; Short=TGF-beta-1; Flags: Precursor	1.44814	1.24557	0.20257	-1.65272	-0.204579	-0.407148
Ssa#TC93931	0.022936		salmo salar k1754 protein mrna	K1754 protein	K1754 protein [Salmo salar]	1.38763	1.26543	0.122199	-1.9667	-0.579076	-0.701275
Omy#S15331223	0.0384292		danio rerio zgc:110763 (zgc:110763) mrna	novel protein similar to vertebrate guanine nucleotide binding protein (G protein), beta polypeptide 1-like (GNB1L, zgc:110763)	guanine nucleotide binding protein beta-subunit-like polypeptide [Homo sapiens]	1.37062	1.09806	0.272554	-1.70726	-0.336646	-0.6092
Omy#NP8271614	0.00974884		mus musculus synaptic ras gtpase activating protein 1 homolog mrna	SYPG1	SYPG1 [Oncorhynchus mykiss]	1.30454	1.01924	0.2853	-0.215761	1.08878	0.803479
Ssa#KSS2143	0.0117355		danio rerio im:7147204 (im:7147204) mrna	PREDICTED: im:7147204	Alpha-1,6-mannosyl-glycoprotein 2-beta-N-acetylglucosaminyltransferase [Salmo salar]	1.30113	-0.379686	1.68082	-1.73458	-0.433453	-2.11427
Ssa#DY693244	0.00379966		mus musculus serum glucocorticoid regulated kinase 1 transcript variant mrna	Serine/threonine-protein kinase Sgk1	Serine/threonine-protein kinase Sgk1 [Salmo salar]	1.2773	1.6194	-0.342102	-1.98831	-0.711008	-0.368907
Omy#S15244058	0.0428921		danio rerio zgc:162146 (zgc:162146) mrna	unnamed protein product	ubiquitination factor E4A [Homo sapiens]	1.26701	1.73053	-0.463522	-0.730849	0.536163	0.999684
Ssa#S32000797	0.00046036		rattus norvegicus dipeptidyl peptidase 9 (dipeptidyl peptidase ix) (dipeptidyl peptidase-like protein 9) mrna	unnamed protein product	dipeptidylpeptidase 9 [Homo sapiens]	1.25786	0.0864053	1.17146	0.0502291	1.30809	0.136634
Ssa#S23870315	0.00133278		rattus norvegicus phosphorylase kinase alpha transcript variant 2 mrna	PREDICTED: similar to phosphorylase kinase alpha 1	phosphorylase kinase, alpha 1 (muscle) isoform 1 [Homo sapiens]	1.22045	1.98413	-0.76368	-0.882914	0.337539	1.10122
Omy#S18532030	0.0293371		---NA---	PREDICTED: X-ray radiation resistance associated 1	X-ray radiation resistance associated 1 [Homo sapiens]	1.1708	0.909944	0.260859	0.101773	1.27258	1.01172
Ssa#TC112853	0.000462086		danio rerio lymphoid- mrna (cdna clone mgc:198135 image:9039124) complete cds	Helicase, lymphoid-specific	helicase, lymphoid-specific [Homo sapiens]	1.16664	2.1618	-0.995155	-2.24553	-1.07889	-0.0837358
Ssa#DY696108	0.0413617		mus musculus coactivator-associated arginine methyltransferase 1 transcript variant mrna	coactivator-associated arginine methyltransferase 1	protein arginine methyltransferase 1 [Salmo salar]	1.16323	1.39943	-0.236193	-0.9818	0.181433	0.417626
Ssa#CA048392	0.0490871		rattus norvegicus sin3a associated protein 130 mrna	Sin3A-associated protein, 130kDa	Sin3A-associated protein, 130kDa [Homo sapiens]	1.1456	1.004	0.141601	-0.295067	0.850537	0.708936
Ssa#TC98883	0.0339999		tetraodon nigroviridis full-length cdna	26S protease regulatory subunit S10B	26S protease regulatory subunit S10B [Salmo salar]	1.12165	0.881788	0.239857	-1.14363	-0.021984	-0.261841
Omy#S32037811	0.0211601		bos taurus kdel (lys-asp-glu-leu) endoplasmic reticulum protein retention receptor 1 mrna	KDEL (Lys-Asp-Glu-Leu) endoplasmic reticulum protein retention receptor 1, isoform CRA_b	ER lumen protein retaining receptor 2 [Salmo salar]	1.1106	1.4792	-0.368598	-0.949753	0.160847	0.529446
Ssa#STIR43488	0.0107903		danio rerio zgc: mrna (cdna clone mgc:173896 image:7012959) complete cds	unnamed protein product	SPT3-associated factor 42 [Homo sapiens]	1.10856	1.93017	-0.821613	-1.57141	-0.462852	0.35876
Ssa#TC84964	0.0153302		danio rerio titin a mrna	0	titin isoform N2-B [Homo sapiens]	1.0835	1.33682	-0.253319	0.295212	1.37871	1.63203
Ssa#EG648308	0.0341074		rattus norvegicus mask-4e-bp3 protein mrna	unnamed protein product	hypothetical protein [Danio rerio]	1.07155	-0.496937	1.56849	0.28314	1.35469	-0.213798
Omy#CA343422	0.0364347		gasterosteus aculeatus clone cgx48-a10 mrna sequence	unnamed protein product	ectodermal-neural cortex (with BTB-like domain) [Homo sapiens]	1.06875	1.82891	-0.760165	-1.67651	-0.607759	0.152406
Ssa#STIR31653	0.00213444		monodelphis domestica latrophilin mrna	PREDICTED: latrophilin 2 isoform 6	latrophilin 2 precursor [Homo sapiens]	1.05951	0.857815	0.201694	-0.654036	0.405474	0.20378
Omy#S15340851	0.0307093		oncorhynchus mykiss type ii iodothyronine deiodinase 3 utr	type II iodothyronine deiodinase	type II iodothyronine deiodinase [Oncorhynchus mykiss]	1.05111	1.81152	-0.760409	-0.329761	0.721347	1.48176
Ssa#S31978041	0.0203799		mus musculus zinc finger protein 521 transcript variant mrna	unnamed protein product	zinc finger protein 521 [Homo sapiens]	1.04167	-0.631038	1.67271	0.480234	1.52191	-0.150803
Ssa#KSS1730	0.0119535		danio rerio zgc:153290 (zgc:153290) mrna	coiled-coil domain containing 51	coiled-coil domain containing 51 [Homo sapiens]	1.02682	-0.0614744	1.08829	-1.32238	-0.295568	-1.38386
Omy#CA366242	0.0392554		taeniopygia guttata protein virilizer transcript variant 1 mrna	unnamed protein product	similar to mKIAA1429 protein [Danio rerio]	1.00927	1.88924	-0.87997	-0.271614	0.737652	1.61762
Omy#CA371467	0.0367005		homo sapiens cytospin a transcript variant mrna	CYTSA_TETNGRecName: Full=Cytospin-A; AltName: Full=SPECC1-like protein	SPECC1-like [Homo sapiens]	0.997418	0.172606	0.824811	-0.285971	0.711447	-0.113365
Ssa#DY718305	0.0262372		bos taurus c transferase 10 mrna	unnamed protein product	GalNAc transferase 10 isoform a [Homo sapiens]	0.989267	1.89682	-0.907549	-1.42137	-0.432107	0.475443
Omy#BX305027	0.027052		mus musculus rna binding single stranded interacting protein 1 transcript variant mrna	PREDICTED: RNA binding motif, single stranded interacting protein 1	RNA binding motif, single stranded interacting protein 1 isoform c [Homo sapiens]	0.983946	1.06757	-0.0836271	0.442052	1.426	1.50963
Ssa#S35666736	0.0388859		mus musculus retinoblastoma binding protein 6 transcript variant mrna	PREDICTED: similar to retinoblastoma-binding protein 6 isoform 2	Retinoblastoma-binding protein 6 [Salmo salar]	0.982189	0.491421	0.490769	0.284142	1.26633	0.775563
Ssa#S30288566	0.019067		danio rerio si:dkeyp- (si:dkeyp- ) mrna	PREDICTED: si:dkeyp-110e4.6	phospholipase D family, member 3 [Homo sapiens]	0.973547	-0.581435	1.55498	-0.00178212	0.971765	-0.583217
Omy#TC147957	0.0114918		danio rerio si:dkey- mrna (cdna clone mgc:198337 image:9039326) complete cds	PREDICTED: hypothetical protein LOC100002699	SAM and SH3 domain containing 1 [Homo sapiens]	0.973429	1.89406	-0.920629	-1.0693	-0.0958686	0.82476
Ssa#TC92839	0.0321203		danio rerio zinc finger ccch-type containing 4 mrna	PREDICTED: similar to zinc finger CCCH-type containing 4	hypothetical protein [Danio rerio]	0.953296	1.67521	-0.721912	-1.6653	-0.712	0.00991203
Omy#S24636876	0.042689		homo sapiens microtubule-actin crosslinking factor 1 transcript variant mrna	LOC100127846 protein	microfilament and actin filament cross-linker protein isoform b [Homo sapiens]	0.948029	0.197751	0.750278	-0.113086	0.834943	0.0846647
Ssa#DY729561	0.00582995		danio rerio zgc: mrna (cdna clone mgc:191599 image:100059908) complete cds	LOC791944 protein	Probable G-protein coupled receptor 132 [Salmo salar]	0.91584	1.87205	-0.956208	-1.71666	-0.800821	0.155388
Ssa#TC106645	0.0204163		danio rerio chromosome transmission fidelity factor 18 homolog ( cerevisiae) mrna	CTF18, chromosome transmission fidelity factor 18 homolog	CTF18, chromosome transmission fidelity factor 18 homolog [Homo sapiens]	0.909599	1.88213	-0.972526	-1.29145	-0.381849	0.590677
Omy#BX083808	0.0115353		danio rerio aryl hydrocarbon receptor interacting protein mrna	AH receptor-interacting protein	AH receptor-interacting protein [Salmo salar]	0.90139	1.76539	-0.864003	-3.52124	-2.61985	-1.75584
Omy#TC161674	0.0251857		tetraodon nigroviridis full-length cdna	transcription factor mafK	v-maf musculoaponeurotic fibrosarcoma oncogene-like [Salmo salar]	0.881905	1.60705	-0.725148	-1.18885	-0.306942	0.418206
Ssa#S35599660	0.0203143		danio rerio zgc: mrna (cdna clone mgc:191584 image:100059893) complete cds	1-acylglycerol-3-phosphate O-acyltransferase 5	1-acylglycerol-3-phosphate O-acyltransferase 5 [Homo sapiens]	0.872792	1.38744	-0.514647	-2.16092	-1.28813	-0.773484
Omy#S15300180	0.0338394		ratratarattus norvegicus rapamycin target complete cds	zebrafish target of rapamycin	FKBP12-rapamycin complex-associated protein [Salmo salar]	0.834955	1.68487	-0.849911	-1.87786	-1.04291	-0.192997
Omy#TC155907	0.00681121		homo sapiens transient receptor potential cation subfamily member 3 transcript variant mrna	PREDICTED: similar to N-terminally extended type 3 canonical transient receptor potential channel	transient receptor potential cation channel, subfamily C, member 3 [Homo sapiens]	0.80506	-0.0023733	0.807433	-1.23323	-0.428173	-1.23561
Omy#CA383867	0.0199082		mus musculus kelch-like 15 transcript variant mrna	kelch-like 15	kelch-like 15 [Homo sapiens]	0.801499	0.387136	0.414363	-0.0514973	0.750002	0.335639
Ssa#S30281123	0.0114449		sus scrofa clone: expressed in liver	G protein-coupled receptor, family C, group 5, member C	G protein-coupled receptor family C, group 5, member C isoform b [Homo sapiens]	0.687515	3.49229	-2.80478	-0.785585	-0.0980696	2.70671
Omy#BX077103	0.0256188		salmo salar clone ssal-rgf-511-151 wd repeat-containing protein 13 pseudogene cds	WDR13 protein	WD repeat domain 13 protein [Homo sapiens]	-0.756705	2.25677	-3.01348	0.569167	-0.187538	2.82594
Omy#S15320430	0.0205002		synthetic construct homo sapiens clone nuclear receptor subfamily 4 group a member 1 partial cds	neural orphan nuclear receptor Nur77	nuclear receptor subfamily 4, group A, member 1 [Danio rerio]	0.377436	2.08029	-1.70286	-0.420748	-0.0433121	1.65955
Ssa#KSSb2348	0.0176906		danio rerio rna binding motif protein 45 mrna	RNA binding motif protein 45	RNA binding motif protein 45 [Homo sapiens]	0.304028	1.99644	-1.69241	-1.54336	-1.23933	0.453088
Ssa#S32004815	0.0479058		tetraodon nigroviridis full-length cdna	Zgc:110581	integrin alpha FG-GAP repeat containing 2 [Homo sapiens]	0.696911	1.85887	-1.16196	-1.38915	-0.692241	0.469719
Omy#S15318263	0.00573448		tetraodon nigroviridis full-length cdna	abhydrolase domain containing 2b	alpha/beta hydrolase domain containing protein 2 [Homo sapiens]	0.74763	1.74697	-0.999336	-0.605253	0.142377	1.14171
Omy#BX073460	0.0483909		homo sapiens synaptotagmin cytoplasmic rna interacting protein transcript variant mrna	Heterogeneous nuclear ribonucleoprotein Q	Heterogeneous nuclear ribonucleoprotein Q [Salmo salar]	-0.365764	1.69819	-2.06396	-0.906935	-1.2727	0.791258
Omy#S22908581	0.0134757		oncorhynchus mykiss anti-mullerian hormone exons 3 through 7 and partial cds	PREDICTED: hypothetical protein	SRY-box containing gene 19b [Danio rerio]	0.473724	1.64224	-1.16852	-0.465089	0.00863538	1.17715
Omy#S21478522	0.0123456		mus musculus nuclear distribution gene e homolog 1 (a nidulans) transcript variant mrna	NudE-like protein 1b	nudE nuclear distribution gene E homolog (A. nidulans)-like 1 isoform B [Homo sapiens]	0.259654	1.62081	-1.36116	-1.0706	-0.810945	0.550212
Ssa#STIR25018	0.0331609		sus scrofa clone: expressed in lung	PREDICTED: similar to GRAM domain-containing protein 2 isoform 1	GRAM domain containing 2 [Homo sapiens]	0.341178	1.55288	-1.2117	-0.911522	-0.570344	0.641354
Omy#S18146618	0.0196399		danio rerio si:dkeyp- (si:dkeyp- ) mrna	GATA zinc finger domain containing 2B-like	GATA zinc finger domain containing 2B [Homo sapiens]	0.437141	1.51069	-1.07355	-0.0422501	0.394891	1.46844
Omy#S15295840	0.0138118		danio rerio rho guanine nucleotide exchange factor 7a mrna	unnamed protein product	PAK-interacting exchange factor beta isoform a [Homo sapiens]	0.297705	1.50415	-1.20645	-0.376698	-0.0789929	1.12745
Ssa#S30276670	0.0159067		salmo salar clone ssal-rgf-540-246 microtubule-associated proteins 1a 1b light chain 3b precursor complete cds	Microtubule-associated proteins 1A/1B light chain 3B precursor	Microtubule-associated proteins 1A/1B light chain 3B precursor [Salmo salar]	0.72053	1.48435	-0.763824	-3.01082	-2.29029	-1.52647
Omy#S22216916	0.0313744		oncorhynchus mykiss mineralocorticoid receptor form a partial cds	mineralocorticoid receptor form B	mineralocorticoid receptor form B [Oncorhynchus mykiss]	-0.315346	1.44444	-1.75978	1.30205	0.986703	2.74649
Omy#CA369946	0.0391661		taeniopygia guttata f-box protein 11 mrna	PREDICTED: F-box protein 11	F-box only protein 11 isoform 1 [Homo sapiens]	0.0573657	1.41558	-1.35822	-1.22166	-1.16429	0.193923
Ssa#DW557772	0.0474054		danio rerio nuclear receptor subfamily group member 1 mrna	unnamed protein product	RXRB [Salmo salar]	-0.63643	1.40838	-2.04481	0.0163681	-0.620062	1.42475
Ssa#S31970016	0.0499579		rattus norvegicus low density lipo protein 12 mrna	Si:ch211-204a13.4 protein	suppression of tumorigenicity [Homo sapiens]	-0.227013	1.40764	-1.63465	-0.357945	-0.584958	1.04969
Ssa#TC97528	0.0303425		mus musculus sec24 related gene member b ( cerevisiae) mrna	PREDICTED: hypothetical protein LOC334633	SEC24 (S. cerevisiae) homolog B isoform a [Homo sapiens]	0.593371	1.39472	-0.801346	-0.707602	-0.114231	0.687115
Omy#S15340974	0.0126875		oncorhynchus mykiss intestine na pi cotransporter i-iib1 partial cds	AF297184_1Na/Pi cotransporter NaPi-IIb1	AF297184_1 Na/Pi cotransporter NaPi-IIb1 [Oncorhynchus mykiss]	-0.199481	1.39148	-1.59096	0.459104	0.259624	1.85058
Ssa#S30280071	0.024517		salmo salar clone ssal-rgf-510-223 conserved oligomeric golgi complex component 8 complete cds	Conserved oligomeric Golgi complex component 8	Conserved oligomeric Golgi complex component 8 [Salmo salar]	-0.267214	1.36765	-1.63487	-1.26772	-1.53493	0.0999345
Ssa#KSS3382	0.0345324		danio rerio rac gtpase-activating protein 1 mrna	Rac GTPase-activating protein 1	Rac GTPase activating protein 1 [Homo sapiens]	0.687023	1.31498	-0.627954	-2.56199	-1.87497	-1.24701
Omy#S15299999	0.030558		mus musculus widely-interspaced zinc finger motifs transcript variant mrna	PREDICTED: wu:fi11h08	similar to Widely-interspaced zinc finger motifs [Danio rerio]	0.44891	1.28382	-0.834908	-0.407911	0.0409984	0.875906
Ssa#S48396041	0.0129993		rattus norvegicus (novel protein extra-cellular matrix proteins and chondroitin sulfate variant 2) mrna	FRAS1-related extracellular matrix protein 1 precursor	FRAS1-related extracellular matrix protein 1 precursor [Salmo salar]	-0.292595	1.26747	-1.56007	-0.0999834	-0.392578	1.16749
Omy#BX082729	0.034157		synthetic construct clone: homo sapiens aff1 gene for af4 fmr2 family member complete without stop in flexi system	PREDICTED: similar to AF-4	myeloid/lymphoid or mixed-lineage leukemia trithorax homolog 2 [Homo sapiens]	0.505427	1.21347	-0.708043	-0.0482123	0.457215	1.16526
Omy#S34422383	0.049032		homo sapiens hypothetical loc100130667 mrna	unnamed protein product	KRAB box and zinc finger C2H2 type domain containing protein [Salmo salar]	-0.0792834	1.18465	-1.26394	-0.257992	-0.337275	0.926662
Omy#CA374116	0.0296791		danio rerio cdna clone image:5411438	hypothetical protein LOC431804	RNA polymerase II associated protein 1 [Homo sapiens]	0.401613	1.16839	-0.766777	-0.412651	-0.0110381	0.755739
Omy#TC164795	0.0435395		tetraodon nigroviridis full-length cdna	PREDICTED: KIAA0261 protein	wings apart-like homolog [Homo sapiens]	0.205568	1.13121	-0.925642	-0.359418	-0.15385	0.771792
Ssa#S35476922	0.0346676		danio rerio max dimerization protein 1 mrna	PREDICTED: similar to MAX dimerization protein 1	MAX dimerization protein 1 [Homo sapiens]	0.323148	1.1179	-0.794755	0.563774	0.886922	1.68168
Ssa#S35559271	0.0496033		salmo salar clone ssal-eve-579-216 glutathione s-transferase p complete cds	Glutathione S-transferase P	Glutathione S-transferase P [Salmo salar]	-0.095955	1.03554	-1.13149	0.19842	0.102465	1.23396
Ssa#S31998409	0.0355955		danio rerio tubulin tyrosine ligase-like member 1 mrna	PREDICTED: hypothetical protein	Probable tubulin polyglutamylase TTLL1 [Salmo salar]	-0.483268	0.988902	-1.47217	-0.135738	-0.619007	0.853163
Ssa#CX353760	0.0444031		danio rerio heat repeat containing 5b partial mrna	unnamed protein product	HEAT repeat containing 5B [Homo sapiens]	0.0825463	0.988257	-0.90571	-0.115969	-0.0334222	0.872288
Ssa#DW551092	0.015917		mus musculus amyotrophic lateral sclerosis 2 homolog transcript variant mrna	PREDICTED: similar to alsin, partial	alsin [Homo sapiens]	0.657566	0.984939	-0.327373	0.114038	0.771604	1.09898
Ssa#DW566631	0.0348942		paralichthys olivaceus rock-1 mrna for epithelial rho-associated-ser thr partial cds	epithelial Rho-associated-ser/thr kinase	Rho-associated, coiled-coil containing protein kinase 1 [Homo sapiens]	0.153463	0.960273	-0.80681	-0.541007	-0.387545	0.419266
Omy#TC171084	0.013837		danio rerio hla-b-associated transcript 3 mrna	HLA-B-associated transcript 3	HLA-B associated transcript-3 isoform b [Homo sapiens]	0.0961086	0.952157	-0.856049	0.80908	0.905189	1.76124
Omy#S15315038	0.0250668		danio rerio zgc:158239 (zgc:158239) mrna	protein associated with topoisomerase II homolog 1	hypothetical protein LOC100009659 [Danio rerio]	0.620923	0.939844	-0.318921	0.111795	0.732718	1.05164
Omy#S34423594	0.0214631		mus musculus axin 1 transcript variant mrna	-	axin 1 [Danio rerio]	0.559568	0.929612	-0.370045	0.526301	1.08587	1.45591
Omy#CX255604	0.00814227		salmo salar clone ssal-rgf-534-299 dihydropyrimidinase-related protein 5 complete cds	Dihydropyrimidinase-related protein 5	Dihydropyrimidinase-related protein 5 [Salmo salar]	0.168436	0.929254	-0.760818	0.268471	0.436907	1.19773
Ssa#S35475800	0.0358297		rattus norvegicus potassium voltage gated shaker related member 6 mrna	PREDICTED: similar to shaker-related potassium channel Tsha2	Shaker-related potassium channel Tsha2 [Oncorhynchus mykiss]	0.691314	0.90342	-0.212106	-0.057368	0.633946	0.846052
Ssa#S35518507	0.00537276		salmo salar clone ssal-evd-506-124 mitochondrial inner membrane protease subunit 2 complete cds	Mitochondrial inner membrane protease subunit 2	Mitochondrial inner membrane protease subunit 2 [Salmo salar]	0.0602127	0.882112	-0.821899	0.183017	0.24323	1.06513
Ssa#S48419402	0.008006		salmo salar clone ssal-rgf-537-298 matrix-remodeling-associated protein 8 precursor complete cds	Matrix-remodeling-associated protein 8 precursor	Matrix-remodeling-associated protein 8 precursor [Salmo salar]	0.591201	0.796765	-0.205565	0.0408816	0.632082	0.837647
Ssa#S32007702	0.00356729		danio rerio zgc:158647 (zgc:158647) mrna	unnamed protein product	translokin [Homo sapiens]	-0.42538	-2.32501	1.89963	0.799239	0.373859	-1.52577
Ssa#KSS3394	0.0354664		danio rerio exocyst complex component 3-like protein 2 (hbv x-transactivated gene 7 protein) mrna	PREDICTED: similar to Exocyst complex component 3-like protein 2 (HBV X-transactivated gene 7 protein)	protein 7 transactivated by hepatitis B virus X antigen [Homo sapiens]	-0.668654	-1.93958	1.27093	-1.61112	-2.27977	-3.5507
Omy#S15282112	0.0144812		macaca mulatta growth arrest-specific 8 mrna	hypothetical protein LOC735136	growth arrest-specific 8 [Homo sapiens]	-0.180757	-1.73982	1.55906	-0.490753	-0.67151	-2.23057
Ssa#S30253229	0.00609674		tetraodon nigroviridis full-length cdna	hypothetical protein LOC450027	hypothetical protein LOC450027 [Danio rerio]	-0.48534	-1.7102	1.22486	-0.128819	-0.61416	-1.83902
Ssa#STIR37106	0.0201869		fru90880takifugu rubripes isotocin and vasotocin locus	unnamed protein product	similar to LOC402829 protein [Danio rerio]	0.324812	-1.69404	2.01885	0.827774	1.15259	-0.866267
Ssa#TC82760	0.0318423		danio rerio zgc:136359 (zgc:136359) mrna	DEP domain containing 7-like	novel 58.3 KDA protein isoform 1 [Homo sapiens]	-0.687801	-1.68019	0.992393	1.23706	0.549257	-0.443137
Ssa#TC97550	0.00611481		homo sapiens chromosome 3 clone rp11- complete sequence	PREDICTED: similar to stabilin 1 precursor	Stabilin-2 precursor [Salmo salar]	-0.604203	-1.63505	1.03085	-1.04755	-1.65176	-2.68261
Ssa#TC103257	0.0173104		danio rerio wd repeat and fyve domain containing 1 mrna	Wdfy1 protein	WD repeat and FYVE domain containing 1 [Homo sapiens]	0.139688	-1.56794	1.70763	0.324397	0.464085	-1.24354
Ssa#S30294899	0.031208		danio rerio zgc:56324 (zgc:56324) mrna	unnamed protein product	protein kinase C and casein kinase substrate in neurons 3 [Homo sapiens]	-0.313675	-1.54673	1.23306	-0.491694	-0.805369	-2.03843
Omy#BX884165	0.0400313		danio rerio novel protein vertebrate odd oz ten-m homolog 2 partial mrna	PREDICTED: novel protein similar to vertebrate odz, odd Oz/ten-m homolog 2, partial	odz, odd Oz/ten-m homolog 3 [Homo sapiens]	0.648532	-1.54217	2.19071	0.552331	1.20086	-0.989844
Ssa#CA043920	0.0241165		salmo salar solute carrier family 15 member 1 mrna	solute carrier family 15 member 1	solute carrier family 15 member 1 [Salmo salar]	-0.200721	-1.53842	1.33769	1.54039	1.33966	0.00196984
Ssa#S30242562	0.0248678		salmo salar sumo-activating enzyme subunit 2 mrna	SUMO-activating enzyme subunit 2	SUMO-activating enzyme subunit 2 [Salmo salar]	-0.0303583	-1.53745	1.50709	-0.42252	-0.452878	-1.95997
Ssa#S35544233	0.0200107		oryzias latipes embryonic ectoderm development protein mrna	embryonic ectoderm development protein	embryonic ectoderm development isoform a [Homo sapiens]	-0.544694	-1.52097	0.97628	-1.66226	-2.20696	-3.18324
Ssa#S31990095	0.0118524		homo sapiens subfamily member 2 transcript variant mrna	DnaJ (Hsp40) homolog, subfamily C, member 2	zuotin related factor 1 [Homo sapiens]	-0.780741	-1.52085	0.740106	-1.04013	-1.82087	-2.56098
Ssa#TC103301	0.0141746		mus musculus mrna for complete cds	PREDICTED: similar to small GTP-binding protein Rab27b	Ras-related protein Rab-27B [Salmo salar]	-0.346327	-1.48788	1.14155	-0.306499	-0.652826	-1.79437
Omy#BX869223	0.0212266		homo sapiens peroxidasin homolog mrna	unnamed protein product	similar to peroxidasin homolog [Homo sapiens]	-0.0431965	-1.48023	1.43703	0.718386	0.675189	-0.76184
Ssa#S48404666	0.0299827		danio rerio subfamily member mrna (cdna clone mgc:192925 image:100061411) complete cds	DnaJ homolog subfamily A member 2	DnaJ homolog subfamily A member 2 [Salmo salar]	-0.77214	-1.4167	0.644558	-1.29978	-2.07192	-2.71648
Ssa#TC73176	0.0216204		homo sapiens wd repeat domain 5 transcript variant mrna	AChain A, Wdr5 And Unmodified Histone H3 Complex At 2.25 Angstrom	WD repeat domain 5 [Homo sapiens]	-0.547288	-1.40223	0.85494	-0.221386	-0.768674	-1.62361
Ssa#S30274204	0.0220993		salmo salar clone ssal-rgf-521-159 angio-associated migratory cell protein complete cds	Angio-associated migratory cell protein	Angio-associated migratory cell protein [Salmo salar]	-0.41153	-1.38152	0.969992	-1.25452	-1.66605	-2.63604
Ssa#DN139862	0.0342573		monodelphis domestica g3 serine threonine kinase mrna	ribosomal protein S6 kinase b, polypeptide 1	ribosomal protein S6 kinase, 70kDa, polypeptide 1 [Homo sapiens]	5.3e-06	-1.3696	1.36961	-1.28464	-1.28464	-2.65425
Omy#TC171997	0.0307716		mus musculus riken cdna 4930461p20 gene mrna	DnaJ (Hsp40) homolog, subfamily C, member 21	DnaJ homology subfamily A member 5 isoform 1 [Homo sapiens]	0.50886	-1.35931	1.86817	-1.35923	-0.85037	-2.71854
Ssa#CK879974	0.0207692		zebrafish dna sequence from clone ch211- complete sequence	PREDICTED: hypothetical protein	Zinc finger protein 391 [Salmo salar]	0.448006	-1.35022	1.79823	-0.369316	0.07869	-1.71954
Ssa#TC108421	0.0248022		macaca fascicularis brain cdna clone: - human fibronectin type 3 and spry ( ryanodine) domaincontaining (with coiled-coil motif) 1 eq:	fibronectin type III and SPRY domain containing 1	fibronectin type III and SPRY domain containing 1 [Homo sapiens]	-0.506007	-1.31879	0.81278	0.458245	-0.047762	-0.860542
Ssa#S22712333	0.0417807		homo sapiens single stranded dna binding protein 3 transcript variant mrna	unnamed protein product	Single-stranded DNA-binding protein 3 [Salmo salar]	-0.518321	-1.26604	0.74772	-0.83922	-1.35754	-2.10526
Ssa#DY718261	0.0432054		homo sapiens tectonic family member 1 transcript variant mrna	tectonic family member 1	tectonic family member 1 isoform 2 [Homo sapiens]	-0.206849	-1.20836	1.00151	-0.951099	-1.15795	-2.15946
Ssa#KSS3107	0.00158934		salmo salar sda1 homolog mrna	SDA1 homolog	SDA1 homolog [Salmo salar]	-0.578902	-1.18904	0.610137	0.146766	-0.432135	-1.04227
Omy#BX082301	0.0112676		anoplopoma fimbria clone afim-evh-531-201 tetraspanin-15 complete cds	unnamed protein product	transmembrane 4 superfamily member 15 [Homo sapiens]	-0.58622	-1.17673	0.590514	-0.471513	-1.05773	-1.64825
Omy#S15274589	0.0334382		danio rerio sec1 family domain containing 2 mrna	novel protein similar to vertebrate sec1 family domain containing 2 (SCFD2)	sec1 family domain containing 2 [Homo sapiens]	-0.361329	-1.16414	0.80281	-0.437982	-0.799311	-1.60212
Ssa#S32008211	0.0309321		tetraodon nigroviridis full-length cdna	Zgc:103534 protein	hypothetical protein LOC449817 [Danio rerio]	0.100751	-1.16067	1.26142	-0.599767	-0.499016	-1.76044
Omy#CA383611	0.0439893		danio rerio si:dkey- mrna (cdna clone mgc:154022 image:8003272) complete cds	unnamed protein product	sushi domain containing 4 isoform a [Homo sapiens]	0.750823	-1.11918	1.87	-0.752898	-0.00207504	-1.87208
Ssa#S32007415	0.0438191		salmo salar clone ssal-rgf-538-200 atp-binding cassette sub-family f member 3 pseudogene cds	PREDICTED: similar to ATP-binding cassette, sub-family F (GCN20), member 3	ATP-binding cassette sub-family F member 2 [Salmo salar]	-0.578512	-1.06035	0.481839	0.14896	-0.429553	-0.911391
Ssa#S35605460	0.0464876		danio rerio solute carrier family 4 member 11 mrna	unnamed protein product	AF434166_1 sodium bicarbonate cotransporter [Oncorhynchus mykiss]	0.572651	-1.04958	1.62223	0.633693	1.20634	-0.415889
Ssa#DY718082	0.0361763		danio rerio cdna clone image: **** warning: chimeric clone ****	PABPN1 protein	Polyadenylate-binding protein 2 [Salmo salar]	-0.721278	-1.03982	0.318542	0.124941	-0.596337	-0.91488
Ssa#S31976840	0.00923604		danio rerio zgc:158426 (zgc:158426) mrna	PREDICTED: similar to hCG39059 isoform 1	family with sequence similarity 13, member A1 isoform b [Homo sapiens]	-0.442707	-1.03026	0.587554	-0.539901	-0.982607	-1.57016
Ssa#DW546220	0.024518		salmo salar clone bac chori214- complete sequence	novel protein similar to H.sapiens HPS1, Hermansky-Pudlak syndrome 1 (HPS1, zgc:123240)	Hermansky-Pudlak syndrome 1 protein isoform a [Homo sapiens]	-0.112108	-1.02303	0.910919	0.322679	0.21057	-0.700348
Ssa#EG846511	0.036736		danio rerio si:busm1- (si:busm1- ) mrna	novel protein	zinc finger protein 292 [Homo sapiens]	-0.455938	-1.01432	0.558377	-0.405153	-0.861091	-1.41947
Omy#CU072543	0.0368923		rana catesbeiana clone rcat-evr-514-322 adp-ribosylation factor-like protein 5b complete cds	unnamed protein product	ADP-ribosylation factor-like protein 5A [Salmo salar]	-0.0336329	-1.00846	0.974828	0.967284	0.933651	-0.0411768
Ssa#DW580241	0.00292392		mus musculus btb domain containing 3 transcript variant mrna	-	BTB/POZ domain containing protein 3 isoform a [Homo sapiens]	-0.569852	-0.957412	0.38756	0.263572	-0.30628	-0.69384
Ssa#S35595089	0.0150357		tetraodon nigroviridis full-length cdna	unnamed protein product	iroquois homeobox protein 5 [Homo sapiens]	-0.638692	-0.927425	0.288733	-2.18292	-2.82161	-3.11034
Ssa#KSS3888	0.039558		tetraodon nigroviridis full-length cdna	serine/threonine phosphatase	Serine/threonine-protein phosphatase 2A catalytic subunit beta isoform [Salmo salar]	-0.351369	-0.915351	0.563982	-1.0861	-1.43747	-2.00145
Ssa#S35555126	0.0380571		tetraodon nigroviridis full-length cdna	Abhydrolase domain-containing protein 10, mitochondrial precursor	Abhydrolase domain-containing protein 10, mitochondrial precursor [Salmo salar]	-0.543117	-0.893653	0.350536	-0.928377	-1.47149	-1.82203
Ssa#CK877068	0.0336674		salmo salar clone 31e09 tcr-alpha delta genomic sequence	hypothetical protein LOC100043100	PR domain zinc finger protein 9 [Salmo salar]	-0.159654	-0.845072	0.685417	0.344977	0.185323	-0.500094
Omy#CF752426	0.0397025		danio rerio dead (asp-glu-ala-asp) box polypeptide 27 mrna	DEAD (Asp-Glu-Ala-Asp) box polypeptide 27	DEAD (Asp-Glu-Ala-Asp) box polypeptide 27 [Homo sapiens]	0.538179	-0.839538	1.37772	-1.13897	-0.600791	-1.97851
Ssa#S30256385	0.0214826		salmo salar clone ssal-rgf-541-187 mitochondrial 28s ribosomal protein s27 pseudogene cds	unnamed protein product	mitochondrial ribosomal protein S27 [Homo sapiens]	-0.488506	-0.824549	0.336043	-0.405684	-0.89419	-1.23023
Ssa#DY730037	0.0474736		rattus norvegicus chondroitin sulfate proteoglycan 2 mrna	chondroitin sulfate proteoglycan 2 (versican)	notch 1 [Oncorhynchus mykiss]	0.717071	-0.757626	1.4747	-0.990541	-0.273471	-1.74817

## Sheet: 6w
ProbeName	p	Kegg and STARS annotation	B2GO_BlastnHit	B2GO_BlastxHit	STARS name	CMS1-REF	CMS2-REF	CMS1-CMS2	REF(Norm)	CMS1(Norm)	CMS2(Norm)
Ssa#S48415409	0.0151554	1-Immune	novel protein similar to MPEG1, macrophage expressed gene 1 (MPEG1, zgc:66409)	danio rerio novel protein mouse and rat macrophage expressed gene 1 mrna	macrophage expressed gene 1 [Homo sapiens]	-1.46628	-1.00953	-0.45675	-0.526717	-1.99299	-1.53624
Ssa#S35505059	0.0401641	1-Immune	CD82 antigen	tetraodon nigroviridis full-length cdna	CD82 antigen [Salmo salar]	-1.09689	-1.12222	0.0253304	0.298314	-0.798577	-0.823908
Ssa#CX727503	0.047424	1-Immune Acute phase	unnamed protein product	homo sapiens amyloid beta precursor-like protein 2 transcript variant mrna	amyloid beta (A4) precursor-like protein 2 [Homo sapiens]	-1.09497	0.425269	-1.52024	0.111514	-0.983457	0.536783
Ssa#DW546887	0.0254156	1-Immune adhesion	Integrin, alpha 2b (platelet glycoprotein IIb of IIb/IIIa complex, antigen CD41B)	rattus norvegicus integrin alpha-iib precursor (platelet membrane glycoprotein iib) (gpalpha iib) (cd41 antigen) mrna	integrin alpha 2b preproprotein [Homo sapiens]	0.132267	-1.5072	1.63946	-0.538819	-0.406552	-2.04602
Omy#S15341284	0.022173	1-Immune antigen presentation	MHC class II beta chain	omu20945oncorhynchus mykiss mhc class ii beta (onmy-dab) clone partial cds	MHC class II beta chain	0.23845	-0.871836	1.11029	-0.43135	-0.1929	-1.30319
Ssa#KSS3229	0.00655349	1-Immune B cells	SH3 protein expressed in lymphocytes	salmo salar clone ssal-rgf-534-189 sh3 protein expressed in lymphocytes complete cds	SH3 protein expressed in lymphocytes [Salmo salar]	-0.794019	-0.0754952	-0.718523	-0.16609	-0.960109	-0.241586
Ssa#KSS1002	0.0179147	1-Immune Chemokine	CC chemokine CK-2.1	oncorhynchus mykiss cc chemokine ck- (ck- ) mrna	AF418561_1 CC chemokine with stalk CK2 [Oncorhynchus mykiss]	0.656128	0.316146	0.339981	-1.13998	-0.483848	-0.823829
Ssa#KSSb2250	0.0425739	1-Immune Chemokine	Chemokine receptor-like 1	sus scrofa chemokine-like receptor 1 complete cds	Chemokine receptor-like 1 [Oncorhynchus mykiss]	-0.92249	-0.28408	-0.63841	0.161341	-0.761149	-0.122739
Ssa#S35552426	0.0180622	1-Immune chemokine	C-X-C motif chemokine 14	macaca fascicularis brain cdna clone: - human chemokine (c-x-c motif) ligand 14 eq:	C-X-C motif chemokine 14 precursor [Salmo salar]	-0.860353	-0.251817	-0.608536	0.604716	-0.255637	0.352899
Ssa#S30270134	0.00506492	1-Immune Chemokine receptor	-	danio rerio si:dkey- mrna	C3AR_ONCMY RecName: Full=C3a anaphylatoxin chemotactic receptor; Short=C3a-R; Short=C3AR	-1.27543	-1.12256	-0.152868	0.532584	-0.742848	-0.58998
Ssa#S35687715	0.0194673	1-Immune Complement	Complement factor D precursor	tetraodon nigroviridis full-length cdna	Complement factor D precursor [Salmo salar]	-1.90103	-1.05603	-0.844994	0.511207	-1.38982	-0.544827
Ssa#TC80864	0.0326833	1-Immune Complement	PREDICTED: wu:fi14a03	salmo salar clone ssal-rgf-503-210 complement c4-b precursor pseudogene cds	complement C4 [Oncorhynchus mykiss]	-1.24444	-0.945803	-0.298634	-0.696379	-1.94082	-1.64218
Ssa#S30293441	0.0174442	1-Immune Complement	Complement C1q subcomponent subunit C precursor	tetraodon nigroviridis full-length cdna	Complement C1q subcomponent subunit C precursor [Salmo salar]	-0.181319	-1.32726	1.14594	-1.01418	-1.1955	-2.34144
Ssa#S30254199	0.0157497	1-Immune Complement	Complement C1q subcomponent subunit C	tetraodon nigroviridis full-length cdna	Complement C1q subcomponent subunit C precursor [Salmo salar]	-0.0673585	-0.792463	0.725104	-0.497535	-0.564894	-1.29
Omy#S15323007	0.0268889	1-Immune Complement	PREDICTED: similar to c1q-like protein	tetraodon nigroviridis full-length cdna	Complement C1q-like protein 2 precursor [Salmo salar]	-1.08519	1.87508	-2.96026	-2.04638	-3.13157	-0.171302
Ssa#S35583279	0.040147	1-Immune Cytokine	Interleukin-17D	rattus norvegicus interleukin 17d precursor mrna	interleukin 17 isoform D-1	-0.624777	-0.281462	-0.343315	0.659957	0.0351801	0.378495
Ssa#KSSb2566	0.00973503	1-Immune Cytokine receptor	cytokine receptor common gamma chain	oncorhynchus mykiss cytokine receptor common gamma chain mrna	cytokine receptor common gamma chain [Oncorhynchus mykiss]	-0.647332	-0.3012	-0.346131	0.0112169	-0.636115	-0.289983
Ssa#DW576911	0.00550147	1-Immune Eicosanoid	cytochrome P450, family 2, subfamily U, polypeptide 1	salmo salar clone ssal-rgf-525-155 cytochrome p450 2u1 partial cds	Cytochrome P450 2U1 [Salmo salar]	-2.42764	-1.45024	-0.977402	0.491546	-1.93609	-0.958692
Ssa#S35662467	0.00709013	1-Immune Eicosanoid	leukotriene b4 12-hydroxydehydrogenase/15-ketoreductase	oncorhynchus mykiss leukotriene b4 12-hydroxydehydrogenase 15-ketoreductase mrna	leukotriene b4 12-hydroxydehydrogenase/15-ketoreductase [Oncorhynchus mykiss]	-0.941979	-0.593884	-0.348095	0.554059	-0.38792	-0.0398253
Omy#CA379360	0.0325601	1-Immune IFN-virus response	PREDICTED: similar to very large inducible GTPase 1	danio rerio very large inducible gtpase 1 mrna	up-regulated gene 4 isoform 3 [Homo sapiens]	-0.668477	-0.975321	0.306843	-0.0576005	-0.726078	-1.03292
Ssa#S48413574	0.0147271	1-Immune IFN-virus response	unnamed protein product	---NA---	interferon induced with helicase C domain 1 [Homo sapiens]	-0.490322	-2.38741	1.89709	0.249188	-0.241134	-2.13822
Ssa#BQ035726	0.0494847	1-Immune IFN-virus response	PREDICTED: similar to mCG1046517	danio rerio mcg1046517 mrna	Very large inducible GTPase 1-3	-0.375206	-1.46097	1.08576	0.908658	0.533452	-0.55231
Ssa#S41489471	0.0493223	1-Immune IFN-virus response	Interferon regulatory factor 2	salmo salar interferon regulatory factor 2 (irf-2) mrna	Interferon regulatory factor 2 [Salmo salar]	-0.0936689	-0.717377	0.623708	0.800398	0.706729	0.0830205
Ssa#S31971912	0.0236014	1-Immune IFN-virus response	interferon-inducible protein IFI58	danio rerio interferon-induced protein with tetratricopeptide repeats 5 (ifit-5) (retinoic acid- and interferon-inducible 58 kda protein) mrna	Interferon-induced protein with tetratricopeptide repeats 5-1	1.00109	-0.0870833	1.08817	0.767247	1.76834	0.680164
Ssa#S35560318	0.00077453	1-Immune Ig	immunoglobulin mu heavy chain	oncorhynchus mykiss clone 317 immunoglobulin mu heavy chain partial cds	immunoglobulin mu heavy chain [Oncorhynchus mykiss]	-1.85889	-1.80391	-0.0549774	-0.621469	-2.48036	-2.42538
Omy#S15341231	0.00578458	1-Immune Ig	immunoglobulin mu heavy chain	rearranged variable region	immunoglobulin mu heavy chain [Oncorhynchus mykiss]	-1.41722	-1.09199	-0.325227	-0.559365	-1.97659	-1.65136
Ssa#S18892407	0.0296024	1-Immune Ig	AF269073_1immunoglobulin heavy chain variable region	af269073salmo salar clone 03-15 immunoglobulin heavy chain variable region partial cds	IG HC variable region	-1.33887	-1.34164	0.0027697	-0.371175	-1.71004	-1.71281
Ssa#S18892374	0.0188465	1-Immune Ig	AF273415_1immunoglobulin heavy chain variable region	af273415salmo salar clone 05-12 immunoglobulin heavy chain variable region partial cds	IG HC variable region	-1.33751	-0.748984	-0.588524	-0.574331	-1.91184	-1.32331
Omy#S15341233	0.00304912	1-Immune Ig	immunoglobulin mu heavy chain	rearranged variable region	immunoglobulin mu heavy chain [Oncorhynchus mykiss]	-1.29425	-1.51813	0.22388	-0.279424	-1.57367	-1.79755
Omy#S15341233	0.00304912	1-Immune Ig	immunoglobulin mu heavy chain	rearranged variable region	immunoglobulin mu heavy chain [Oncorhynchus mykiss]	-1.29425	-1.51813	0.22388	-0.279424	-1.57367	-1.79755
Omy#S15341239	0.0402944	1-Immune Ig	immunoglobulin mu heavy chain	rearranged variable region	immunoglobulin mu heavy chain [Oncorhynchus mykiss]	-1.25994	-1.61211	0.352173	0.294904	-0.965036	-1.31721
Ssa#S30263508	0.00901125	1-Immune Ig	AF273399_1immunoglobulin heavy chain variable region	af273399salmo salar clone 08-10 immunoglobulin heavy chain variable region partial cds	IG HC variable region	-1.23766	-0.94712	-0.290536	-0.402364	-1.64002	-1.34948
Omy#S15341238	0.00575462	1-Immune Ig	immunoglobulin mu heavy chain	rearranged variable region	immunoglobulin mu heavy chain [Oncorhynchus mykiss]	-1.21561	-0.857015	-0.358597	-0.33871	-1.55432	-1.19572
Ssa#S18836426	0.00539389	1-Immune Ig	immunoglobulin mu heavy chain	oncorhynchus mykiss clone 847 immunoglobulin mu heavy chain partial cds	immunoglobulin mu heavy chain [Oncorhynchus mykiss]	-1.19992	-1.05364	-0.146284	0.040053	-1.15987	-1.01359
Ssa#S18892363	0.0149167	1-Immune Ig	AF273426_1immunoglobulin heavy chain variable region	af273426salmo salar clone 10-08 immunoglobulin heavy chain variable region partial cds	AF273426_1 immunoglobulin heavy chain variable region [Salmo salar]	-1.15101	-0.980728	-0.17028	0.667105	-0.483902	-0.313623
Ssa#S18892409	0.00977689	1-Immune Ig	IgM heavy chain membrane bound form	af269069salmo salar clone d7 immunoglobulin heavy chain variable region partial sequence	IgM heavy chain membrane bound form	-1.10329	-0.531753	-0.571532	-0.430375	-1.53366	-0.962128
Ssa#S18892353	0.0399704	1-Immune Ig	AF273436_1immunoglobulin heavy chain variable region	af273436salmo salar clone 03-05 immunoglobulin heavy chain variable region partial cds	AF273436_1 immunoglobulin heavy chain variable region [Salmo salar]	-0.928504	-1.48814	0.559635	1.00488	0.0763713	-0.483264
Ssa#TC95863	0.0307368	1-Immune lectin	CD209 antigen-like protein A	tetraodon nigroviridis full-length cdna	CD209 antigen-like protein A [Salmo salar]	-0.673815	-1.17674	0.502928	0.983304	0.30949	-0.193439
Ssa#EG803998	0.0426259	1-Immune Lymphocyte	lymphocyte cytosolic protein 1 precursor	salmo salar clone ssal-rgf-501-148 plastin-2 pseudogene cds	L-plastin	-0.778177	-0.311728	-0.466449	-0.428881	-1.20706	-0.740609
Omy#S34314234	0.0333414	1-Immune Lymphocyte	plastin 3	gasterosteus aculeatus clone cfw263-d03 mrna sequence	lymphocyte cytosolic protein 1 precursor [Oncorhynchus mykiss]	0.141776	1.12626	-0.984481	-1.01839	-0.876617	0.107864
Ssa#KSS1719	0.0242099	1-Immune Lymphocyte	Leukocyte common antigen precursor	danio rerio protein tyrosine receptor c mrna	Leukocyte common antigen precursor [Salmo salar]	-1.3004	0.296328	-1.59672	0.506519	-0.793877	0.802847
Ssa#EG847002	0.0491273	1-Immune Lymphocyte	granzyme	bos taurus duodenase mrna	granzyme K precursor [Homo sapiens]	-0.811869	-0.056523	-0.755346	-0.485286	-1.29715	-0.541809
Ssa#KSS3516	0.0341649	1-Immune platelet	PREDICTED: novel protein similar to vertebrate megakaryocyte-associated tyrosine kinase (MATK)	homo sapiens megakaryocyte-associated tyrosine kinase transcript variant mrna	megakaryocyte-associated tyrosine kinase isoform a [Homo sapiens]	-1.03346	-1.87256	0.8391	0.0949988	-0.938459	-1.77756
Ssa#S31983538	0.037777	1-Immune receptor	CD97 antigen precursor	danio rerio cd97 antigen mrna	CD97 antigen precursor [Salmo salar]	-1.62735	-1.83256	0.20521	-0.292749	-1.9201	-2.12531
Ssa#NP9933973	0.0269518	1-Immune T cells	T cell receptor alpha	salmo salar clone tcrav9-8_j115 t cell receptor alpha partial cds	T cell receptor alpha [Salmo salar]	-2.14419	-0.629796	-1.51439	-0.242024	-2.38621	-0.871821
Ssa#S35603081	0.0418302	1-Immune T cells	T-cell receptor alpha chain V region HPB-MLT precursor	salmo salar clone ssal-evd-519-222 t-cell receptor alpha chain v region hpb-mlt precursor complete cds	T-cell receptor alpha chain V region HPB-MLT precursor [Salmo salar]	-1.95736	-1.14481	-0.812544	-0.324502	-2.28186	-1.46932
Ssa#S37959529	0.0248373	1-Immune T cells	T cell receptor alpha	salmo salar clone tcrav2-3_j73 t cell receptor alpha partial cds	T cell receptor alpha [Salmo salar]	-1.4142	-1.86191	0.447709	0.231079	-1.18312	-1.63083
Ssa#S37959531	0.0129178	1-Immune T cells	T cell receptor alpha	salmo salar clone tcrav2-3_j45 t cell receptor alpha partial cds	T cell receptor alpha [Salmo salar]	-1.26773	-1.15582	-0.111901	0.0609506	-1.20678	-1.09487
Ssa#S37959049	0.0308192	1-Immune T cells	T cell receptor alpha	salmo salar clone tcrav18-10_j71 t cell receptor alpha partial cds	T cell receptor alpha [Salmo salar]	-1.2541	-0.661728	-0.592369	-0.116736	-1.37083	-0.778464
Ssa#S37959473	0.031633	1-Immune T cells	T cell receptor alpha	salmo salar clone tcrav12-3_j30 t cell receptor alpha partial cds	T cell receptor alpha [Salmo salar]	-1.24942	-1.05078	-0.19864	0.0208945	-1.22852	-1.02988
Ssa#S37959118	0.0486374	1-Immune T cells	T cell receptor alpha	salmo salar clone tcrav17-9_j81 t cell receptor alpha partial cds	T cell receptor alpha [Salmo salar]	-1.13788	-0.556914	-0.580963	-0.220524	-1.3584	-0.777438
Ssa#S37959090	0.0229775	1-Immune T cells	T cell receptor alpha	salmo salar clone tcrav17-10_j41_2 t cell receptor alpha partial cds	T cell receptor alpha [Salmo salar]	-1.13009	-0.741514	-0.388575	-0.211807	-1.3419	-0.953321
Ssa#S37959477	0.0498806	1-Immune T cells	T cell receptor alpha	salmo salar clone tcrav18-2_j75_1 non-productive t cell receptor alpha mrna sequence	T cell receptor alpha [Salmo salar]	-1.11548	-0.835195	-0.280289	0.074708	-1.04078	-0.760487
Ssa#NP9934200	0.00563325	1-Immune T cells	T cell receptor alpha	salmo salar clone tcrav36-3_j45 t cell receptor alpha partial cds	T cell receptor alpha [Salmo salar]	-1.11427	-0.596669	-0.517601	-0.00468544	-1.11895	-0.601354
Ssa#NP9934238	0.030162	1-Immune T cells	T cell receptor alpha	salmo salar clone tcrav4-7_j23 t cell receptor alpha partial cds	T cell receptor alpha [Salmo salar]	-1.08386	-0.367138	-0.716718	-0.209259	-1.29312	-0.576397
Ssa#S22938352	0.042974	1-Immune T cells	CD8 beta	salmo salar cd8 beta complete cds	CD8 beta [Salmo salar]	-1.05098	-0.812113	-0.238865	-0.604702	-1.65568	-1.41681
Ssa#S37959570	0.032107	1-Immune T cells	T cell receptor alpha	salmo salar clone tcrav18-1_j41 t cell receptor alpha partial cds	T cell receptor alpha [Salmo salar]	-0.965774	-0.584869	-0.380905	0.0106781	-0.955096	-0.574191
Ssa#S37959329	0.0212637	1-Immune T cells	T cell receptor alpha	salmo salar clone tcrav12-11_j108 t cell receptor alpha partial cds	T cell receptor alpha [Salmo salar]	-0.96465	-0.673277	-0.291373	-0.262797	-1.22745	-0.936074
Ssa#S37959572	0.0364102	1-Immune T cells	T cell receptor alpha	salmo salar clone tcrav18-1_j23 t cell receptor alpha partial cds	T cell receptor alpha [Salmo salar]	-0.955335	-0.553082	-0.402253	-0.248968	-1.2043	-0.802051
Ssa#S37959277	0.0304565	1-Immune T cells	-	salmo salar clone tcrav10-10_j91 t cell receptor alpha partial cds	T cell receptor alpha [Salmo salar]	-0.911923	-1.13321	0.221284	-0.151178	-1.0631	-1.28439
Ssa#NP9934393	0.0159094	1-Immune T cells	T cell receptor alpha	salmo salar clone tcrav9-2_j112 t cell receptor alpha partial cds	T cell receptor alpha [Salmo salar]	-0.885344	-0.901603	0.0162587	0.0438867	-0.841457	-0.857716
Ssa#S37959654	0.0143264	1-Immune T cells	T cell receptor alpha	salmo salar clone tcrav4-1_j75_1 t cell receptor alpha partial cds	T cell receptor alpha [Salmo salar]	-0.862485	-0.436644	-0.425841	-0.142971	-1.00546	-0.579615
Ssa#TC107916	0.0360874	1-Immune T cells	T cell receptor alpha	salmo salar clone tcrav16-3_j62 t cell receptor alpha partial cds	T cell receptor alpha [Salmo salar]	-0.812	-0.596983	-0.215017	-0.147919	-0.959919	-0.744902
Ssa#S37959481	0.0146645	1-Immune T cells	T cell receptor alpha	salmo salar clone tcrav18-2_j41 t cell receptor alpha partial cds	T cell receptor alpha [Salmo salar]	-0.809933	-0.296245	-0.513688	-0.204275	-1.01421	-0.50052
Omy#NP565024	0.00958797	1-Immune T cells	T-cell receptor beta chain	oncorhynchus mykiss partial mrna for t-cell receptor beta clone v6j2_2	T-cell receptor beta chain [Oncorhynchus mykiss]	-0.742901	-0.543672	-0.199229	0.0646276	-0.678273	-0.479045
Ssa#S37959479	0.0206459	1-Immune T cells	T cell receptor alpha	salmo salar clone tcrav18-2_j71 t cell receptor alpha partial cds	T cell receptor alpha [Salmo salar]	-0.728403	-0.600204	-0.128199	0.230323	-0.49808	-0.369881
Ssa#S37438815	0.00418716	1-Immune T cells	CD3zeta-2	salmo salar cd3zeta-2 complete cds	T-cell surface glycoprotein CD3 zeta chain precursor [Salmo salar]	-0.628987	-0.471937	-0.15705	0.018116	-0.610872	-0.453821
Ssa#S19630248	0.0480059	1-Immune T cells	T cell receptor alpha chain	salmo salar clone c1 t cell receptor alpha chain complete cds	T cell receptor alpha chain [Salmo salar]	-0.614205	-0.581704	-0.0325003	-0.364994	-0.979198	-0.946698
Ssa#S18892491	0.0362262	1-Immune T cells	T-cell antigen receptor	mrna for t-cell antigen receptor beta-chain	T-cell antigen receptor [Salmo salar]	-0.601186	-0.649616	0.0484292	-0.21592	-0.817106	-0.865535
Omy#S15275191	0.0158157	1-Immune T cells	plastin 3	gasterosteus aculeatus clone cfw263-d03 mrna sequence	Plastin-2 [Salmo salar]	-0.528847	-0.838297	0.30945	-0.514362	-1.04321	-1.35266
Ssa#NP9934223	0.0147122	1-Immune T cells	modified T cell receptor alpha	salmo salar clone tcrav51-1_j100 modified t cell receptor alpha partial cds	modified T cell receptor alpha [Salmo salar]	-0.904652	-2.24454	1.33989	0.465328	-0.439324	-1.77921
Ssa#NP9933959	0.0364839	1-Immune T cells	-	salmo salar clone tcrav39-1 34-3 52-2_j42 t cell receptor alpha partial cds	T cell receptor alpha [Salmo salar]	-0.877912	0.352628	-1.23054	-0.567864	-1.44578	-0.215236
Ssa#S37959156	0.0406898	1-Immune T cells	T cell receptor alpha	salmo salar clone tcrav36-8_j68 t cell receptor alpha partial cds	T cell receptor alpha [Salmo salar]	-0.81034	0.682973	-1.49331	-0.790622	-1.60096	-0.107648
Ssa#S37959051	0.0474611	1-Immune T cells	T cell receptor alpha	salmo salar clone tcrav9-8_j121 t cell receptor alpha partial cds	T cell receptor alpha [Salmo salar]	-0.702865	0.288245	-0.99111	-0.329022	-1.03189	-0.0407771
Ssa#S37959530	0.0241863	1-Immune T cells	T cell receptor alpha	salmo salar clone tcrav2-3_j66 t cell receptor alpha partial cds	T cell receptor alpha [Salmo salar]	-0.362675	1.04366	-1.40633	-1.03142	-1.3941	0.0122327
Ssa#S31979655	0.0466311	1-Immune T cells	unnamed protein product	homo sapiens zeta-chain associated protein kinase 70kda transcript variant mrna	Tyrosine-protein kinase SYK [Salmo salar]	-0.969035	-0.0708084	-0.898227	-0.433663	-1.4027	-0.504471
Ssa#TC109038	0.0476799	1-Immune T cells	T cell receptor alpha	salmo salar clone tcrav1-2_j19_2 t cell receptor alpha partial cds	T cell receptor alpha [Salmo salar]	-0.905269	0.0383885	-0.943658	-0.247366	-1.15264	-0.208978
Ssa#S18889540	0.00265314	1-Immune T cells	granzyme	danio rerio granzyme mrna	similar to granzyme [Danio rerio]	-0.844166	-0.25715	-0.587016	-0.308123	-1.15229	-0.565273
Ssa#S37959673	0.0300584	1-Immune T cells	T cell receptor alpha	salmo salar clone tcrav3-1_j36 t cell receptor alpha partial cds	T cell receptor alpha [Salmo salar]	-0.841112	0.200003	-1.04112	-0.380779	-1.22189	-0.180776
Omy#S15340564	0.0239539	1-Immune TNF	tumor necrosis factor receptor associated factor 2	oncorhynchus mykiss tumor necrosis factor receptor associated factor 2 mrna	tumor necrosis factor receptor associated factor 2 [Oncorhynchus mykiss]	0.0396256	-0.941474	0.981099	0.228269	0.267894	-0.713205
Ssa#KSS2955	0.010172	1-Immune TNF	Tumor necrosis factor, alpha-induced protein 2	salmo salar tumor necrosis alpha-induced protein 2 mrna	Tumor necrosis factor, alpha-induced protein 2 [Salmo salar]	-1.80969	-0.432069	-1.37762	0.0719151	-1.73777	-0.360153
Ssa#CL47Contig1	0.0465054	1-Immune transducer	Regulator of G-protein signaling 1	danio rerio regulator of g-protein signalling 13 mrna	Regulator of G-protein signaling 1 [Oncorhynchus mykiss]	0.272555	-1.12678	1.39933	-0.311893	-0.0393378	-1.43867
Ssa#S32008092	0.00181857	Amino Acid Metabolism	branched-chain alpha-keto acid lipoamide acyltransferase	oncorhynchus mykiss branched-chain alpha-keto acid lipoamide acyltransferase mrna	branched-chain alpha-keto acid lipoamide acyltransferase [Oncorhynchus mykiss]	-0.535708	-2.01546	1.47976	-1.35862	-1.89433	-3.37408
Ssa#S30293857	0.0297042	Amino Acid Metabolism	PREDICTED: similar to LOC615205 protein	pan troglodytes histidine ammonia-lyase mrna	histidine ammonia-lyase [Homo sapiens]	0.971791	0.676408	0.295383	-0.0770684	0.894723	0.59934
Omy#TC155552	0.00596599	Amino Acid Metabolism	unnamed protein product	gasterosteus aculeatus clone cfw53-g04 mrna sequence	cytokine-like nuclear factor n-pac [Homo sapiens]	1.7633	1.04651	0.716785	-1.19226	0.57104	-0.145744
Omy#BX081716	0.00731574	Amino Acid Metabolism	pyrroline-5-carboxylate reductase 2	epinephelus coioides pyrroline-5-carboxylate reductase 2 partial cds	pyrroline-5-carboxylate reductase family, member 2 [Homo sapiens]	0.274324	1.17972	-0.905391	-0.205416	0.0689087	0.974299
Ssa#S35489947	0.0334927	Amino Acid Metabolism	predicted protein	0	hypothetical protein [Danio rerio]	0.604958	1.24366	-0.638702	-0.479609	0.125349	0.764051
Ssa#DY736581	0.0380462	Amino Acid Metabolism	tryptophan hydroxylase-2	canis lupus familiaris tph1 mrna for tryptophan hydroxylase 1 isoform complete cds	tryptophan hydroxylase 2 [Homo sapiens]	0.949353	-0.824873	1.77423	-2.40016	-1.4508	-3.22503
Ssa#EG764760	0.0342879	Antiviral and IFN response	PREDICTED: similar to Gimap9 protein	danio rerio imap family member 8 mrna	GTPase IMAP family member 7 [Salmo salar]	-0.376713	-1.24329	0.866582	1.00952	0.632808	-0.233774
Ssa#S30239710	0.00209958	Antiviral and IFN response	family with sequence similarity 160, member B2	rattus norvegicus loc361774 mrna	retinoic acid induced 16 [Homo sapiens]	-0.151618	-1.17755	1.02594	0.658416	0.506798	-0.519138
Omy#CX142563	0.0459353	Antiviral and IFN response	hypothetical protein LOC393348	rhodopseudomonas palustris complete genome	Retinol dehydrogenase 12 [Salmo salar]	-0.139809	-1.88962	1.74981	0.862878	0.723069	-1.02674
Ssa#S32007273	0.028148	Antiviral and IFN response?	unnamed protein product	danio rerio tripartite motif-containing protein 62 mrna	ret finger protein [Homo sapiens]	-1.58126	-0.408158	-1.1731	-0.44462	-2.02588	-0.852778
Omy#S15322642	0.00474446	Apoptosis	unnamed protein product	ornithorhynchus anatinus ubiquitin protein ligase e3a mrna	ubiquitin protein ligase E3A isoform 2 [Homo sapiens]	-0.509462	1.41015	-1.91961	-0.109049	-0.618512	1.3011
Ssa#S19109495	0.0377564	Apoptosis or T cell	TNF receptor-associated factor 4	bos taurus tnf receptor-associated factor 4 mrna	TNF receptor-associated factor 4 [Salmo salar]	-0.979127	-0.794298	-0.184828	0.344542	-0.634585	-0.449756
Omy#S34315100	0.031656	apoptosis?	unnamed protein product	ornithorhynchus anatinus ubiquitin carboxyl-terminal hydrolase 47 (ubiquitin thioesterase 47) (ubiquitin-specific-processing protease 47) (deubiquitinating enzyme 47) mrna	ubiquitin specific protease 47 [Homo sapiens]	1.87813	1.53708	0.34105	-2.07558	-0.197449	-0.5385
Ssa#S31976442	0.043588	Carbohydrate Metabolism	fructose-bisphosphate aldolase C	salmo salar fructose-bisphosphate aldolase c mrna	fructose-bisphosphate aldolase C [Salmo salar]	-1.30002	-0.666669	-0.633355	1.18945	-0.110577	0.522778
Ssa#S31989699	0.0342912	Carbohydrate Metabolism	unnamed protein product	danio rerio multiple inositol polyphosphate histidine mrna (cdna clone mgc:76991 image:6526022) complete cds	multiple inositol polyphosphate histidine phosphatase, 1 [Homo sapiens]	-0.434579	-1.12627	0.691695	-0.148843	-0.583422	-1.27512
Omy#S18534184	0.00538853	Carbohydrate Metabolism	PREDICTED: similar to MGC80104 protein, partial	tetraodon nigroviridis full-length cdna	Acetyl-coenzyme A synthetase 2-like, mitochondrial precursor [Salmo salar]	-0.284585	-0.897298	0.612713	-0.106328	-0.390913	-1.00363
Ssa#EL697648	0.0289193	Carbohydrate Metabolism	triosephosphate isomerase 1b	tetraodon nigroviridis full-length cdna	Triosephosphate isomerase [Salmo salar]	2.10064	2.13017	-0.029529	-0.813177	1.28746	1.31699
Ssa#TC97709	0.0131065	Cardiovascular Diseases	0	danio rerio titin a mrna	titin isoform N2-A [Homo sapiens]	-0.408896	-1.32359	0.914694	-0.57226	-0.981156	-1.89585
Ssa#S48412898	0.0351606	Cell Apoptosis	unnamed protein product	salmo salar clone ssal-rgf-538-361 apoptotic chromatin condensation inducer in the nucleus pseudogene cds	apoptotic chromatin condensation inducer 1a [Danio rerio]	-1.41453	-2.37865	0.964112	0.46643	-0.948104	-1.91222
Omy#TC135059	0.0341336	Cell apoptosis	death effector domain-containing protein	mus musculus death effector domain-containing transcript variant mrna	death effector domain-containing protein [Homo sapiens]	-0.527988	-0.941217	0.413229	0.0853639	-0.442624	-0.855853
Ssa#S48433478	0.0180333	Cell Apoptosis	PREDICTED: similar to caspase recruitment domain family, member 11	danio rerio caspase recruitment domain member 11 mrna	caspase recruitment domain family, member 11 [Homo sapiens]	2.44105	1.80883	0.632225	-1.03343	1.40762	0.7754
Omy#BX299558	0.0300053	Cell Communication	snail homolog 3	sus scrofa zinc finger protein slug (neural crest transcription factor slug) (snail homolog 2) mrna	Zinc finger protein SLUG [Salmo salar]	-1.1409	-1.91755	0.776653	-0.38949	-1.53039	-2.30704
Omy#S15330551	0.0108031	Cell Communication	snail homolog 1a	sus scrofa zinc finger protein slug (neural crest transcription factor slug) (snail homolog 2) mrna	Zinc finger protein SLUG [Salmo salar]	-1.11105	-0.949953	-0.1611	0.0140281	-1.09702	-0.935925
Ssa#S35476056	0.0119876	Cell Communication	Tln1 protein	danio rerio talin mrna (cdna clone image:8147572) partial cds	talin 1 [Homo sapiens]	-0.189045	-1.43839	1.24935	0.243557	0.0545119	-1.19484
Ssa#S31981372	0.0311788	Cell cycle	valosin containing protein	oncorhynchus mykiss valosin containing protein mrna	valosin containing protein [Oncorhynchus mykiss]	-0.0595599	-1.05804	0.998484	0.474668	0.415108	-0.583376
Ssa#KSSb2482	0.00222116	Cell cycle	SMC3 protein	xenopus laevis cdna clone image: partial cds	structural maintenance of chromosomes 3 [Homo sapiens]	0.930184	0.65624	0.273944	-0.29379	0.636394	0.36245
Ssa#S35601492	0.00509602	Cell cycle	Protein regulator of cytokinesis 1	salmo salar regulator of cytokinesis 1 mrna	regulator of cytokinesis 1 [Salmo salar]	0.420538	1.64105	-1.22051	-0.744621	-0.324083	0.896425
Ssa#S35690168	0.0480205	Cell cycle	kinesin family member 4	danio rerio zgc:66125 (zgc:66125) mrna	kinesin family member 4 [Homo sapiens]	0.566568	1.03397	-0.467406	-0.28752	0.279049	0.746455
Ssa#STIR42027	0.0248355	Cell cycle	PREDICTED: hypothetical protein LOC497376	danio rerio im:7138629 (im:7138629) mrna	Rough Deal homolog, centromere/kinetochore protein [Homo sapiens]	0.950204	1.35118	-0.400974	-0.752566	0.197639	0.598613
Ssa#S32005165	0.00530011	Cell cycle	DNA topoisomerase 2-alpha	salmo salar clone ssal-rgf-523-021 dna topoisomerase 2-alpha partial cds	DNA topoisomerase 2-alpha [Salmo salar]	1.24902	0.0416472	1.20737	-1.8643	-0.615285	-1.82266
Omy#S34311352	0.0114412	Cell cytoskeleton	unnamed protein product	danio rerio flavoprotein oxidoreductase mrna	microtubule associated monoxygenase, calponin and LIM domain containing 2 [Homo sapiens]	0.603082	0.341883	0.2612	-0.494963	0.108119	-0.15308
Ssa#CK885977	0.0399282	Cell Cytoskeleton keratin	K18, simple type I keratin	equus caballus type i cytoskeletal 19 (cytokeratin-19) (ck-19) (keratin-19) mrna	KeraTIN 18	-0.625586	-0.52632	-0.0992666	0.184807	-0.440779	-0.341512
Ssa#KSS5048	0.000605562	Cell DNA	DNA-damage-inducible transcript 4 protein	tetraodon nigroviridis full-length cdna	DNA-damage-inducible transcript 4-like [Salmo salar]	1.35697	0.752205	0.604761	-0.99255	0.364416	-0.240346
Ssa#S32005165	0.00530011	Cell DNA	DNA topoisomerase 2-alpha	salmo salar clone ssal-rgf-523-021 dna topoisomerase 2-alpha partial cds	DNA topoisomerase 2-alpha [Salmo salar]	1.24902	0.0416472	1.20737	-1.8643	-0.615285	-1.82266
Omy#TC136609	0.0358003	Cell Growth and Death	hypothetical protein LOC571082	danio rerio zgc:154013 (zgc:154013) mrna	Double-strand-break repair protein rad21 homolog [Salmo salar]	-2.03593	-1.04904	-0.986886	0.553991	-1.48194	-0.495052
Omy#CX031888	0.0467316	Cell Growth and Death	solute carrier family 44, member 4	salmo salar homeobox protein 9aa homeobox protein 8aa homeobox protein 7aa homeobox protein 6aa homeobox protein 5aa homeobox protein 4aa homeobox protein 3aa homeobox protein 2aa and homeobox protein 1aa complete cds	CTL2_SALSA RecName: Full=Choline transporter-like protein 2; AltName: Full=Solute carrier family 44 member 2	-0.354881	-1.40907	1.05419	0.858757	0.503876	-0.550314
Ssa#TC109739	0.00444611	Cell Growth and Death	PREDICTED: similar to transcriptional regulator ATRX isoform 1 isoform 1	salmo salar clone hae430f microsatellite sequence	transcriptional regulator ATRX isoform 1 [Homo sapiens]	-0.34911	-1.34338	0.994272	0.0696164	-0.279494	-1.27377
Ssa#TC90520	0.00524854	Cell Growth and Death	sestrin 1	danio rerio sestrin 1 complete cds	sestrin 1 [Homo sapiens]	-0.204583	-1.07275	0.868164	-0.942093	-1.14668	-2.01484
Omy#S34311297	0.0499163	Cell Growth and Death	Zgc:174506 protein	xenopus laevis cdc6-related protein mrna	cell division cycle 6 protein [Homo sapiens]	0.905498	1.03079	-0.125287	-0.173693	0.731804	0.857092
Ssa#S48414611	0.0273323	Cell Growth and Death	non-SMC condensin I complex, subunit H	rattus norvegicus condensin complex subunit 2 (barren homolog protein 1) (chromosome-associated protein h) (mcap-h) (xcap-h homolog) mrna	non-SMC condensin I complex, subunit H [Homo sapiens]	-0.494599	2.18806	-2.68266	0.00556378	-0.489035	2.19362
Ssa#S30279923	0.0474536	Cell Growth and Death	TTK_DANRERecName: Full=Dual specificity protein kinase Ttk; AltName: Full=Mitotic checkpoint serine/threonine-protein kinase Mps1; AltName: Full=Monopolar spindle protein 1; AltName: Full=Protein nightcap	mus musculus ttk protein kinase transcript variant mrna	Serine/threonine-protein kinase tousled-like 2 [Salmo salar]	0.499763	1.13823	-0.638463	-0.616495	-0.116732	0.521731
Omy#AB024294	0.0343544	Cell Growth and Death	unnamed protein product	gallus gallus smc1 protein cohesin subunit mrna	structural maintenance of chromosomes 1A [Homo sapiens]	1.44717	2.25891	-0.811737	-1.24239	0.20478	1.01652
Omy#CX028537	0.0307115	Cell Growth and Death	structural maintenance of chromosomes 1A	tetraodon nigroviridis full-length cdna	structural maintenance of chromosomes 1A [Homo sapiens]	-0.35366	-1.03441	0.680751	1.29891	0.945253	0.264502
Omy#CX253329	0.0248194	Cell GTP signaling	PREDICTED: similar to rac/cdc42 guanine nucleotide exchange factor 6	mus musculus rho guanine nucleotide exchange factor transcript variant mrna	PAK-interacting exchange factor beta isoform a [Homo sapiens]	0.706651	0.85573	-0.149079	0.0902892	0.79694	0.946019
Ssa#TC105178	0.0267359	Cell Myofiber	slow myosin heavy chain 2	danio rerio slow myosin heavy chain 1 complete cds	myosin heavy chain [Oncorhynchus keta]	-1.7349	-1.79526	0.0603592	0.346582	-1.38832	-1.44868
Ssa#TC108440	0.0463012	Cell Myofiber	PREDICTED: similar to myosin IH	homo sapiens myosin ic transcript variant mrna	myosin Va [Oncorhynchus mykiss]	-1.66439	-1.22161	-0.442785	-1.20009	-2.86448	-2.42169
Ssa#S35531104	0.0294445	Cell Myofiber	0	danio rerio titin a and titin b complete alternatively spliced	titin isoform N2-B [Homo sapiens]	-1.04249	-2.26827	1.22578	0.151757	-0.890729	-2.11651
Omy#CA364905	0.00337627	Cell Myofiber	0	homo sapiens titin transcript variant n2- mrna	Titin	-0.642982	-1.90033	1.25735	-0.267855	-0.910836	-2.16818
Ssa#TC106365	0.00804108	Cell Myofiber	0	danio rerio titin a mrna	titin isoform N2-A [Homo sapiens]	-0.546595	-1.4206	0.874007	-0.0745329	-0.621128	-1.49514
Omy#S18531630	0.00785349	Cell Myofiber	slow myosin heavy chain 2	danio rerio slow myosin heavy chain 1 complete cds	myosin heavy chain [Oncorhynchus keta]	-0.516304	-1.28833	0.772022	-1.4024	-1.9187	-2.69073
Ssa#TC71106	0.0441465	Cell Myofiber	titin b	danio rerio titin a mrna	titin isoform N2-B [Homo sapiens]	-0.45234	-1.22323	0.770891	0.0648736	-0.387466	-1.15836
Ssa#TC110242	0.0222164	Cell Myofiber	0	homo sapiens titin transcript variant n2- mrna	Titin	-0.316237	-1.04253	0.726297	-0.124455	-0.440692	-1.16699
Ssa#S35514998	0.0446891	Cell Myofiber	myomesin 1, 185kDa	rattus norvegicus myomesin 1 185kda mrna	myomesin 2 [Salmo salar]	-0.253387	-0.722423	0.469035	-0.485618	-0.739005	-1.20804
Ssa#EG870563	0.030727	Cell Myofiber	0	homo sapiens titin transcript variant novex- mrna	titin isoform N2-B [Homo sapiens]	-0.237341	-1.75141	1.51407	-0.465502	-0.702843	-2.21691
Ssa#DW180424	0.0102458	Cell Myofiber	ventricular myosin heavy chain	danio rerio slow myosin heavy chain 1 complete cds	myosin heavy chain [Oncorhynchus keta]	-0.171217	-0.96822	0.797003	-1.858	-2.02922	-2.82622
Omy#S18533312	0.0354909	Cell Myofiber	PREDICTED: myosin IXa-like 1	danio rerio myosin ixa-like 1 mrna	myosin IXA [Homo sapiens]	1.04299	1.00987	0.0331219	-0.62348	0.419515	0.386393
Omy#TC161286	0.0206263	Cell Myofiber	unnamed protein product	danio rerio neurobeachin-like 2 mrna	myomesin 2 [Homo sapiens]	2.17095	1.10103	1.06992	-1.32258	0.848366	-0.221553
Ssa#KSS4042	0.0180798	Cell Redox	glutathione peroxidase 4	tetraodon nigroviridis full-length cdna	glutathione peroxidase 4b [Salmo salar]	-1.34083	-1.47811	0.137278	1.1984	-0.142434	-0.279712
Omy#S15337025	0.039405	Cell Redox	unnamed protein product	tetraodon nigroviridis full-length cdna	AF281338_1 glutathione peroxidase [Oncorhynchus mykiss]	-1.56243	0.599242	-2.16167	0.860196	-0.702236	1.45944
Ssa#TC93624	0.0124353	Cell Reticulum	golgi autoantigen, golgin subfamily a, 5	gasterosteus aculeatus clone cnb146-g04 mrna sequence	Golgi autoantigen, golgin subfamily a, 5 [Homo sapiens]	-0.349259	-1.40343	1.05417	0.779801	0.430542	-0.623625
Ssa#TC102753	0.001288	Cell Reticulum	PREDICTED: similar to leucine-rich repeat kinase 1	rattus norvegicus leucine-rich repeat kinase 1 mrna	leucine-rich repeat kinase 1 [Homo sapiens]	-2.5653	-0.276341	-2.28896	0.748362	-1.81694	0.472021
Ssa#S35694038	0.0490956	Cell Reticulum	unnamed protein product	salmo salar clone ssal-evf-510-059 40s ribosomal protein s9 complete cds	golgi autoantigen, golgin subfamily b, macrogolgin (with transmembrane signal), 1 [Homo sapiens]	0.073542	-0.939477	1.01302	0.0312521	0.104794	-0.908224
Ssa#S30294868	0.01316	Cell RNA	DEAH (Asp-Glu-Ala-His) box polypeptide 16	danio rerio deah (asp-glu-ala-his) box polypeptide mrna (cdna clone mgc:193068 image:100060691) complete cds	DEAH (Asp-Glu-Ala-His) box polypeptide 16 [Homo sapiens]	-0.395232	-0.965579	0.570347	0.0711236	-0.324108	-0.894455
Omy#S34421916	0.0496741	Cell RNA	Transcription initiation factor TFIID subunit 7	tetraodon nigroviridis full-length cdna	Transcription initiation factor TFIID subunit 7 [Oncorhynchus mykiss]	0.71793	0.404781	0.313148	-0.237741	0.480189	0.16704
Omy#CX255862	0.0340054	Cell signaling	Tyrosine-protein kinase Lyn	mus musculus yamaguchi sarcoma viral (v-yes-1) oncogene homolog transcript variant mrna	Tyrosine-protein kinase Lyn [Salmo salar]	-0.964809	-1.10267	0.137859	-0.373837	-1.33865	-1.4765
Ssa#S35561779	0.0243256	Cell Signaling	PREDICTED: similar to guanine nucleotide-binding protein, beta-4 subunit	danio rerio guanine nucleotide binding protein (g protein) beta polypeptide like mrna	Guanine nucleotide-binding protein GI/GS/GT subunit beta-1 [Salmo salar]	0.0698681	-0.65501	0.724878	0.0598577	0.129726	-0.595153
Ssa#TC107052	0.00872478	Cell stress	mitogen-activated protein kinase kinase kinase 5	danio rerio mitogen-activated protein kinase kinase kinase 5 mrna	mitogen-activated protein kinase kinase kinase 5 [Homo sapiens]	-0.123703	-0.837821	0.714118	-0.687889	-0.811592	-1.52571
Omy#CX029116	0.0180663	Cell Transcription	poly (ADP-ribose) polymerase family, member 1	danio rerio poly (adp-ribose) polymerase member 1 mrna	poly (ADP-ribose) polymerase family, member 1 [Homo sapiens]	-0.117799	-1.01639	0.898592	0.843063	0.725264	-0.173328
Ssa#TC95875	0.0474726	Cell Transcription	PREDICTED: similar to zinc finger protein 318	sus scrofa zinc finger protein 318 mrna	zinc finger protein 318 [Homo sapiens]	0.173769	-0.690422	0.864191	0.232247	0.406017	-0.458175
Ssa#S30294043	0.0423923	Cell Transport	transmembrane protein with EGF-like and two follistatin-like domains 2	danio rerio novel protein vertebrate transmembrane protein with egf-like and two follistatin-like domains 2 mrna	transmembrane protein with EGF-like and two follistatin-like domains 2 [Homo sapiens]	1.65014	1.69078	-0.0406416	-0.846417	0.803725	0.844366
Ssa#S32010729	0.0215685	Cell Ubiquitin	germ cell-less homolog 1	danio rerio germ cell-less homolog 1 mrna	germ cell-less [Homo sapiens]	-0.329973	-0.595195	0.265221	-0.0703527	-0.400326	-0.665547
Ssa#S31996544	0.00516116	Cell Xenobiotic metabolism	Cytochrome P450 2M1	mus musculus cytochrome family subfamily polypeptide 4 mrna	Cytochrome P450 2M1 [Salmo salar]	0.598828	0.705644	-0.106816	-0.00809566	0.590732	0.697548
Ssa#DW574694	0.00642076	Cell Xenobiotic metabolism	AF402781_1aryl hydrocarbon receptor nuclear translocator 2	fundulus heteroclitus aryl hydrocarbon receptor nuclear translocator 2 complete cds alternatively spliced	aryl hydrocarbon receptor nuclear translocator 2 [Homo sapiens]	-1.68087	0.740601	-2.42148	-0.886727	-2.5676	-0.146125
Ssa#S48441628	0.0178367	Circulatory System; Cardiovascular diseases	unnamed protein product	homo sapiens calcium voltage- alpha 2 delta subunit 2 transcript variant mrna	calcium channel, voltage-dependent, alpha 2/delta subunit 2 isoform a [Homo sapiens]	-1.20735	-1.45243	0.245077	1.56911	0.361764	0.116686
Ssa#TC105123	0.0244172	Circulatory System; Cardiovascular diseases	troponin T2, cardiac	mus musculus troponin cardiac transcript variant mrna	Troponin T, slow skeletal muscle [Salmo salar]	-0.314859	-0.945918	0.631059	0.466303	0.151444	-0.479614
Ssa#TC104988	0.0372479	Development	ephrin A1a	danio rerio ephrin a1a mrna	ephrin A1 isoform a precursor [Homo sapiens]	-0.636001	-0.828095	0.192095	0.259547	-0.376454	-0.568549
Ssa#S35703299	0.0117457	Digestive System	unnamed protein product	tetraodon nigroviridis full-length cdna	solute carrier family 37 (glucose-6-phosphate transporter), member 4 [Homo sapiens]	-1.14185	0.601354	-1.74321	0.270234	-0.871617	0.871588
Ssa#TC109196	0.00788384	Digestive System	solute carrier family 10 (sodium/bile acid cotransporter family), member 2	danio rerio solute carrier family 10 (sodium bile acid cotransporter family) member mrna (cdna clone mgc:192418 image:100060864) complete cds	solute carrier family 10 (sodium/bile acid cotransporter family), member 2 [Homo sapiens]	-2.1581	-0.283057	-1.87504	0.553761	-1.60434	0.270704
Ssa#S35547234	0.0264701	Digestive System	PREDICTED: hypothetical protein LOC321298	---NA---	Unknown	-1.82646	-0.340789	-1.48567	1.08296	-0.743492	0.742175
Ssa#S35669014	0.0312624	Eicosanoids	Phospholipase A1 member A precursor	tetraodon nigroviridis full-length cdna	Phospholipase A1 member A precursor [Salmo salar]	-1.70149	-2.30734	0.605845	0.821895	-0.879599	-1.48544
Omy#TC140134	0.00914751	Endocrine System	unnamed protein product	tetraodon nigroviridis full-length cdna	Adiponectin receptor protein 1 [Salmo salar]	-0.400641	-0.84504	0.444399	0.0586419	-0.341999	-0.786398
Ssa#S35469852	0.00567377	Energy Metabolism	ND6_14000NADH dehydrogenase subunit 6	oncorhynchus mykiss complete genome	NADH dehydrogenase subunit 6 [Salmo salar]	-0.189457	-1.01155	0.822088	-0.271933	-0.46139	-1.28348
Ssa#CB515804	0.035267	Energy Metabolism	unnamed protein product	tetraodon nigroviridis full-length cdna	ATPase, H+ transporting, lysosomal, V0 subunit d1 [Homo sapiens]	0.984143	0.99961	-0.015467	-0.474193	0.50995	0.525417
Ssa#TC105849	0.0369268	Environmental Adaptation	cryptochrome 3	homo sapiens cryptochrome 2 (photolyase-like) transcript variant mrna	Cryptochrome-1 [Salmo salar]	-2.37482	-2.35129	-0.0235277	1.25313	-1.12169	-1.09816
Ssa#S30289725	0.0114633	Environmental Adaptation	unnamed protein product	mus musculus period homolog 1 transcript variant mrna	period 1 [Homo sapiens]	-0.430978	-0.946192	0.515214	-0.264159	-0.695137	-1.21035
Omy#TC171480	0.0395973	Folding, Sorting and Degradation	unnamed protein product	synthetic construct homo sapiens clone fizzy cell division cycle 20 related 1 complete cds	Fizzy-related protein homolog [Salmo salar]	-1.02411	-1.33437	0.310257	-0.382702	-1.40681	-1.71707
Omy#TC149194	0.0298836	Folding, Sorting and Degradation	Calpain-1 catalytic subunit	salmo salar clone ssal-rgf-537-341 calpain-1 catalytic subunit complete cds	Calpain-1 catalytic subunit [Salmo salar]	-0.945997	-0.378002	-0.567995	-0.376105	-1.3221	-0.754108
Omy#S18152835	0.0187458	Folding, Sorting and Degradation	hypothetical protein LOC393138	zebrafish dna sequence from clone dkey-86l18 in linkage group complete sequence	hypothetical protein LOC393138 [Danio rerio]	-0.368295	-0.925709	0.557414	-0.363034	-0.731328	-1.28874
Ssa#S48423282	0.0077942	Folding, Sorting and Degradation	BTG1	salmo salar clone ssal-evd-539-383 btg1 complete cds	BTG1 [Salmo salar]	-0.176861	-2.2733	2.09644	1.3473	1.17044	-0.926005
Omy#S15322617	0.00747218	Folding, Sorting and Degradation	Ubiquitin-conjugating enzyme E2 Z	salmo salar clone ssal-rgf-504-042 ubiquitin-conjugating enzyme e2 z complete cds	Ubiquitin-conjugating enzyme E2 Z [Salmo salar]	0.0405116	-1.39966	1.44017	-0.155251	-0.114739	-1.55491
Ssa#KSSb2710	0.040669	Folding, Sorting and Degradation	Ubiquitin-conjugating enzyme E2 H	homo sapiens ubiquitin-conjugating enzyme e2h (ubc8 yeast) transcript variant mrna	Unknown	1.60561	0.49161	1.114	-0.234301	1.37131	0.257309
Ssa#S48398240	0.014255	Folding, Sorting and Degradation	CCR4-NOT transcription complex, subunit 1	rattus norvegicus kiaa1007 protein adrenal gland protein ad-005 mrna	CCR4-NOT transcription complex, subunit 1 isoform a [Homo sapiens]	-1.11856	0.706997	-1.82555	-0.47594	-1.5945	0.231057
Ssa#S31988851	0.0438681	Folding, Sorting and Degradation	novel protein (zgc:55818)	danio rerio cdna clone image: containing frame-shift errors	proteasome 26S non-ATPase subunit 1 [Homo sapiens]	0.535445	1.4571	-0.921652	-1.41595	-0.880509	0.0411426
Ssa#S30276069	0.0463221	Folding, Sorting and Degradation	unnamed protein product	mus musculus sec63 complete cds	SEC63-like protein [Homo sapiens]	0.806909	-0.358635	1.16554	-0.349516	0.457393	-0.708151
Ssa#S35604879	0.0159898	Glycan Biosynthesis and Metabolism	Alpha-N-acetylgalactosaminidase	salmo salar alpha-n-acetylgalactosaminidase mrna	Alpha-N-acetylgalactosaminidase [Salmo salar]	-1.23273	-1.69366	0.460927	0.0417709	-1.19096	-1.65188
Ssa#DW006257	0.049867	Glycan Biosynthesis and Metabolism	alpha-2,8-sialyltransferase ST8Sia V	gasterosteus aculeatus mrna for alpha- -sialyltransferase st8sia v (siat 8e gene)	sialyltransferase om [Oncorhynchus mykiss]	0.356717	1.68924	-1.33252	-1.63254	-1.27582	0.0567007
Ssa#S31963042	0.0312983	Immune response	Nattectin precursor	salmo salar clone ssal-plnb-024-379 nattectin precursor complete cds	Nattectin precursor [Salmo salar]	1.68341	1.14231	0.541107	-1.11883	0.564582	0.0234749
Ssa#DY694205	0.0360721	Immune System	unnamed protein product	danio rerio zgc:153020 (zgc:153020) mrna	v-akt murine thymoma viral oncogene 2-like protein [Salmo salar]	-1.69625	-0.838097	-0.858152	0.878021	-0.818228	0.0399237
Ssa#TC88397	0.00700488	Immune System	DLG1 protein	homo sapiens large homolog 1 transcript variant mrna	discs, large homolog 1 isoform 1 [Homo sapiens]	-1.38685	-1.00711	-0.379739	0.793913	-0.592937	-0.213199
Ssa#S35533507	0.016479	Immune System	CTLA4-like protein	oncorhynchus mykiss ctla4-like protein mrna	CTLA4-like protein [Oncorhynchus mykiss]	-0.687213	-1.11877	0.431556	0.198689	-0.488524	-0.92008
Ssa#CK874283	0.0203697	Immune System	unnamed protein product	homo sapiens v-akt murine thymoma viral oncogene homolog 1 transcript variant mrna	AKT2 kinase [Salmo salar]	-0.707793	-1.34085	0.633054	-0.155027	-0.86282	-1.49587
Ssa#KSS834	0.010955	Immune System	proline-serine-threonine phosphatase interacting protein 1	danio rerio si:dkey- (si:dkey- ) mrna	Proline-serine-threonine phosphatase-interacting protein 2 [Salmo salar]	-1.72674	-0.171913	-1.55483	0.105316	-1.62143	-0.0665967
Ssa#CK891865	0.0127464	Immune system; ?Cell Motility; Cardiovascular Diseases	PREDICTED: similar to Integrin alpha-10	danio rerio integrin alpha-10 mrna	Unknown	-0.839387	-0.888576	0.049189	1.07518	0.235789	0.1866
Omy#S34424745	0.0299514	Immune System; Cell Communication	Catenin (cadherin-associated protein), alpha	danio rerio catenin (cadherin-associated protein) mrna (cdna clone mgc:175043 image:6319419) complete cds	catenin, alpha 1 [Homo sapiens]	-0.176244	-1.35317	1.17693	0.291655	0.115411	-1.06152
Ssa#S35572038	0.0189111	Immune System; Signal Transduction	PREDICTED: similar to Phosphatidylinositol 3-kinase regulatory subunit alpha (PI3-kinase p85-subunit alpha) (PtdIns-3-kinase p85-alpha) (PI3K) isoform 1	mus musculus phosphatidylinositol 3- regulatory polypeptide 1 (p85 alpha) transcript variant mrna	phosphoinositide-3-kinase, regulatory subunit 1 (alpha) isoform 1 [Homo sapiens]	-0.0518576	-1.20611	1.15425	-0.516289	-0.568146	-1.7224
Omy#S18154716	0.00597098	Immune System; Signal Transduction; Cardiovascular Diseases	calcium channel, voltage-dependent, L type, alpha 1S subunit	danio rerio calcium voltage- l alpha 1s a mrna	similar to skeletal muscle L-type calcium channel alpha1S subunit [Danio rerio]	1.89642	1.48626	0.410161	-1.29123	0.605197	0.195036
Ssa#EG940373	0.0130174	Lipid Metabolism	Gastrula zinc finger protein XLCGF57.1	oncorhynchus mykiss gastrula zinc finger protein mrna	Gastrula zinc finger protein XLCGF57.1 [Oncorhynchus mykiss]	-0.370944	-2.40774	2.0368	1.12314	0.752193	-1.28461
Omy#CA361471	0.00295569	Lipid Metabolism	Glycerol kinase, testis specific 1	bos taurus glycerol kinase mrna	Glycerol kinase, testis specific 1 [Salmo salar]	2.08969	2.07235	0.0173494	-2.17759	-0.0878997	-0.105249
Ssa#EG933181	0.0166759	Lipid Metabolism	UDP-Gal:betaGlcNAc beta 1,4-galactosyltransferase, polypeptide 6	danio rerio udp-gal:beta c beta - polypeptide mrna (cdna clone mgc:191875 image:100060184) complete cds	UDP-Gal:betaGlcNAc beta 1,4- galactosyltransferase 5 [Homo sapiens]	1.35082	0.518184	0.832638	-0.486735	0.864088	0.0314494
Ssa#DY709690	0.0337922	Lipid Metabolism	transmembrane 7 superfamily member 2	gasterosteus aculeatus clone cfw279-a01 mrna sequence	lamin B receptor [Homo sapiens]	0.559259	0.86964	-0.310382	-0.147554	0.411704	0.722086
Ssa#TC107160	0.0246519	Lipid Metabolism	diacylglycerol kinase zeta	homo sapiens diacylglycerol zeta 104kda transcript variant mrna	diacylglycerol kinase, zeta 104kDa isoform 4 [Homo sapiens]	0.912254	0.128442	0.783811	-0.804578	0.107676	-0.676135
Ssa#DY731573	0.0220271	Lipid Metabolism	diacylglycerol O-acyltransferase homolog 1 (mouse), isoform CRA_c	homo sapiens diacylglycerol o-acyltransferase homolog 1 mrna	hypothetical protein [Homo sapiens]	2.60487	0.584179	2.02069	-0.866169	1.7387	-0.281989
Ssa#KSS4003	0.00592793	Lipid Metabolism	Chka protein	mus musculus adult male liver riken full-length enriched clone:1300019c14 product:choline full insert sequence	choline kinase alpha isoform a [Homo sapiens]	0.31891	-1.49208	1.811	-0.675404	-0.356493	-2.16749
Ssa#S35508778	0.0226201	Lipid Metabolism	1-acyl-sn-glycerol-3-phosphate acyltransferase theta-B	salmo salar 1-acyl-sn-glycerol-3-phosphate acyltransferase theta-b mrna	1-acyl-sn-glycerol-3-phosphate acyltransferase theta-B [Salmo salar]	-0.369722	-0.896496	0.526775	0.704515	0.334793	-0.191981
Ssa#S30275304	0.0454431	Lipid Metabolism; Amino Acid Metabolism+	unnamed protein product	tetraodon nigroviridis full-length cdna	Isovaleryl-CoA dehydrogenase, mitochondrial precursor [Salmo salar]	-0.925399	-0.996633	0.0712334	-1.20854	-2.13394	-2.20517
Ssa#S35574410	0.0465093	Metabolism	PREDICTED: similar to KIAA1581 protein	gasterosteus aculeatus clone cnb236-f11 mrna sequence	Progressive ankylosis protein homolog [Salmo salar]	-1.38787	0.495772	-1.88364	-0.447029	-1.8349	0.0487424
Omy#S23936805	0.027161	Metabolism Channel	Chloride intracellular channel protein 5	danio rerio chloride intracellular channel 5 transcript variant mrna	Chloride intracellular channel protein 5 [Salmo salar]	0.528413	1.02477	-0.496354	-0.313849	0.214564	0.710919
Ssa#S31987536	0.0462497	Metabolism lipid	Lipase member H precursor	tetraodon nigroviridis full-length cdna	Lipase member H precursor [Salmo salar]	-1.63714	-2.05951	0.422374	0.742648	-0.894487	-1.31686
Ssa#STIR40534	0.0492156	Metabolism Lipid	lipoprotein lipase	danio rerio lipoprotein lipase mrna	AF358669_1 lipoprotein lipase [Oncorhynchus mykiss]	-1.56108	-0.590227	-0.970854	-0.63444	-2.19552	-1.22467
Omy#S34425184	0.00964923	Metabolism lipid	LRP1	rattus norvegicus low density lipoprotein receptor-related protein 1 mrna	low density lipoprotein-related protein 1 [Homo sapiens]	-0.0916223	-1.2733	1.18168	0.920689	0.829066	-0.352609
Omy#S18149780	0.019654	Metabolism lipid	PREDICTED: similar to carnitine O-palmitoyltransferase I isoform 2	homo sapiens carnitine palmitoyltransferase 1a nuclear gene encoding mitochondrial transcript variant mrna	carnitine palmitoyltransferase I [Oncorhynchus mykiss]	1.03402	0.266468	0.767557	-1.23596	-0.201931	-0.969488
Ssa#S35693228	0.0076132	Metabolism of Cofactors and Vitamins	thiamin pyrophosphokinase 1	monodelphis domestica chain mouse thiamin pyrophosphokinase complexed with thiamin mrna	thiamin pyrophosphokinase 1 isoform a [Homo sapiens]	-2.92427	-2.63498	-0.289295	1.62436	-1.29991	-1.01061
Ssa#S35558938	0.0285195	Metabolism of Cofactors and Vitamins	unnamed protein product	taeniopygia guttata epidermal retinal dehydrogenase 2 mrna	Short-chain dehydrogenase/reductase 3 [Salmo salar]	-0.699492	-0.648043	-0.0514483	0.184272	-0.515219	-0.463771
Omy#S22923222	0.0332883	Metabolism of Cofactors and Vitamins	unnamed protein product	tetraodon nigroviridis full-length cdna	ceruloplasmin precursor [Homo sapiens]	0.687105	1.09447	-0.407369	-0.967474	-0.280369	0.127
Ssa#S31991645	0.0396545	Metabolism Protease	unnamed protein product	strongylocentrotus purpuratus mgc81349 protein partial mrna	calpain 5 [Homo sapiens]	-2.72775	-2.46217	-0.265585	1.89321	-0.83455	-0.568965
Ssa#EG935968	0.000623755	Metabolism Protease	novel serine protease protein	tetraodon nigroviridis full-length cdna	placental protein 11 precursor [Homo sapiens]	-1.17273	-1.11551	-0.0572249	0.593711	-0.579021	-0.521796
Omy#TC159807	0.0295831	Metabolism Protease	unnamed protein product	strongylocentrotus purpuratus mgc81823 transcript variant 2 mrna	Cathepsin L1 [Salmo salar]	-0.760717	-0.756649	-0.00406856	0.430015	-0.330702	-0.326634
Ssa#DW550176	0.0142316	Metabolism Protease	PREDICTED: similar to HtrA serine peptidase 3	tetraodon nigroviridis full-length cdna	Serine protease HTRA1 [Salmo salar]	0.00847456	-0.856201	0.864675	0.802817	0.811292	-0.0533836
Ssa#KSS3574	0.00056401	Metabolism Protease inhibitor	Cystatin-F precursor	salmo salar cystatin-f mrna	Cystatin-F precursor [Salmo salar]	-0.756325	-1.63789	0.881564	2.08651	1.33019	0.448622
Ssa#EG940505	0.0407917	Metabolism Protease inhibitor	Metalloproteinase inhibitor 3 precursor	salmo salar clone ssal-rgf-506-174 metalloproteinase inhibitor 3 precursor complete cds	Metalloproteinase inhibitor 3 precursor [Salmo salar]	-0.497981	-0.988493	0.490511	-0.522836	-1.02082	-1.51133
Ssa#S18848155	0.0121357	Metabolism Protease inhibitor	unnamed protein product	tetraodon nigroviridis full-length cdna	alpha-1-antiproteinase-like protein [Oncorhynchus mykiss]	-2.08945	0.270703	-2.36015	-1.57865	-3.6681	-1.30795
Omy#S34422328	0.01166	Metabolism Steroid, bile	11-beta-hydroxysteroid dehydrogenase	tetraodon nigroviridis full-length cdna	11-beta-hydroxysteroid dehydrogenase [Oncorhynchus mykiss]	-1.58463	-1.09101	-0.493627	-0.359024	-1.94366	-1.45003
Ssa#S35583243	0.0197166	Metabolism Sugar	hypothetical protein LOC495465	sus scrofa clone: expressed in ovary	phosphomannomutase 2 [Salmo salar]	-0.549157	1.10018	-1.64933	-0.3222	-0.871357	0.777975
Ssa#S31973974	0.0136054	MHC antigen presentation	novel protein similar to vertebrate sestrin 1 (SESN1)	salmo salar tip41-like protein mhc class ii antigen beta chain (sasa-dbb) mhc class ii antigen alpha chain (sasa-dba) leucine rich repeat containing 35-like and alpha-tectorin-like protein complete cds	Transmembrane and TPR repeat-containing protein 4 [Salmo salar]	-0.341964	-0.863113	0.521149	0.332861	-0.00910298	-0.530252
Ssa#S35512774	0.000415842	Viral induced proteins	0	salmo salar clone ssal-rgb2-603-155 proteasome subunit beta type-3 complete cds	AHNAK nucleoprotein isoform 1 [Homo sapiens]	-0.637668	-2.27789	1.64022	0.556703	-0.080965	-1.72119
Ssa#S35512774	0.000415842	Viral induced proteins	0	salmo salar clone ssal-rgb2-603-155 proteasome subunit beta type-3 complete cds	AHNAK nucleoprotein isoform 1 [Homo sapiens]	-0.637668	-2.27789	1.64022	0.556703	-0.080965	-1.72119
Ssa#DY717637	0.0352662	Nucleotide Metabolism	unnamed protein product	danio rerio si:dkey- (si:dkey- ) mrna	phosphoribosylformylglycinamidine synthase [Homo sapiens]	-2.47072	-1.33116	-1.13957	1.21356	-1.25716	-0.117593
Omy#CA364162	0.0192897	Nucleotide Metabolism	PREDICTED: phosphoribosylaminoimidazole carboxylase isoform 4	tetraodon nigroviridis full-length cdna	phosphoribosylaminoimidazole carboxylase, phosphoribosylaminoimidazole succinocarboxamide synthetase isoform 1 [Homo sapiens]	1.13865	0.981982	0.156664	0.108503	1.24715	1.09048
Ssa#EG903079	0.0146644	Nucleotide Metabolism	PREDICTED: similar to cGMP-stimulated cyclic nucleotide phosphodiesterase	mus musculus phosphodiesterase cgmp-stimulated transcript variant mrna	phosphodiesterase 2A, cGMP-stimulated [Homo sapiens]	2.11429	0.641331	1.47296	-1.02606	1.08823	-0.384726
Ssa#DY729506	0.0273413	Signal Transduction	thrombospondin 3	danio rerio thrombospondin 3a mrna	thrombospondin 3 precursor [Homo sapiens]	-0.818055	-0.880196	0.0621411	0.394706	-0.423349	-0.48549
Omy#CA387279	0.0241734	Signal Transduction	unnamed protein product	tetraodon nigroviridis full-length cdna	Ras-related protein Rap-1b precursor [Salmo salar]	-0.723883	-1.85432	1.13044	1.50565	0.781772	-0.348664
Omy#AB023964	0.00466641	Signal Transduction	PREDICTED: similar to inositol 1,4,5-triphosphate receptor, type 2	mus musculus inositol -triphosphate receptor 2 transcript variant mrna	inositol 1,4,5-triphosphate receptor, type 2 [Homo sapiens]	-0.241806	-0.83935	0.597543	-0.66403	-0.905836	-1.50338
Omy#CA374570	0.0433012	Signal Transduction	PREDICTED: similar to Cas-Br-M (murine) ecotropic retroviral transforming sequence b	homo sapiens misshapen-like kinase 1 transcript variant mrna	mitogen-activated protein kinase kinase kinase kinase 4-like protein [Oncorhynchus mykiss]	-0.211448	-1.36627	1.15482	0.313959	0.102511	-1.05231
Ssa#EG879136	0.0311855	Signal Transduction	PREDICTED: similar to Frizzled-3 precursor (Fz-3) (hFz3)	danio rerio frizzled homolog 3- mrna (cdna clone mgc:172002 image:7040422) complete cds	frizzled 3 [Homo sapiens]	2.43305	1.13429	1.29876	-1.49792	0.935138	-0.363627
Ssa#S35492055	0.0419801	Signal Transduction	v-myc myelocytomatosis viral oncogene homolog	oncorhynchus mykiss v-myc myelocytomatosis viral oncogene homolog mrna	v-myc myelocytomatosis viral oncogene homolog [Oncorhynchus mykiss]	-1.48007	0.492924	-1.97299	-0.72037	-2.20044	-0.227446
Ssa#S35530344	0.0173947	Signal Transduction	heparin-binding growth factor 1	salmo salar clone ssal-evd-524-167 heparin-binding growth factor 1 complete cds	heparin-binding growth factor 1 [Salmo salar]	0.639207	1.07041	-0.431199	-0.887745	-0.248538	0.182661
Omy#CA346592	0.0414166	Signal Transduction	PREDICTED: hypothetical protein LOC325488	danio rerio wu:fc83c01 (wu:fc83c01) mrna	mitogen-activated protein kinase kinase kinase 4 isoform a [Homo sapiens]	0.900648	-0.565934	1.46658	-0.159537	0.741111	-0.725471
Omy#CU064465	0.027088	Signal Transduction	unnamed protein product	mus musculus cdna clone image: containing frame-shift errors	serotonin 5-HT4 receptor isoform b [Homo sapiens]	2.14832	-0.836822	2.98514	-0.0480032	2.10032	-0.884826
Ssa#S48420786	0.0123064	Signaling Molecules and Interaction	PREDICTED: similar to ring finger and WD repeat domain 2	homo sapiens ring finger and wd repeat domain 2 transcript variant mrna	ring finger and WD repeat domain 2 isoform d24 [Homo sapiens]	-0.358292	-1.18978	0.831488	0.441457	0.0831655	-0.748322
Omy#TC170679	0.0191	Signaling Molecules and Interaction	PREDICTED: similar to laminin alpha 3	danio rerio laminin alpha 3 mrna	laminin alpha 3 subunit isoform 2 [Homo sapiens]	0.00857044	-1.32103	1.3296	-0.278552	-0.269982	-1.59959
Ssa#S31985316	0.0343859	Signaling Molecules and Interaction	hyaluronan mediated motility receptor	rattus norvegicus hyaluronan receptor rhamm complete cds	hyaluronan-mediated motility receptor isoform a [Homo sapiens]	0.749259	1.03315	-0.283888	-0.528795	0.220464	0.504352
Omy#CA380566	0.00383144	Signaling Molecules and Interaction	PREDICTED: protein tyrosine phosphatase, receptor type, F	danio rerio protein tyrosine receptor f mrna	protein tyrosine phosphatase, receptor type, D isoform 2 precursor [Homo sapiens]	0.320649	1.86372	-1.54307	-1.6969	-1.37625	0.166818
Omy#S34309669	0.0100815	Signaling Molecules and Interaction	Tnc protein	danio rerio tenascin mrna (cdna clone mgc:195114 image:9038418) complete cds	tenascin XB-like protein [Salmo salar]	0.597147	2.8105	-2.21335	-0.507854	0.0892934	2.30265
Ssa#DY702545	0.0152364	Signaling Molecules and Interaction	melanocortin 1 receptor	poecilia reticulata melanocortin 1 receptor partial cds	melanocortin 4 receptor [Oncorhynchus mykiss]	0.361547	1.11756	-0.756016	-0.426194	-0.0646462	0.691369
Omy#BX880870	0.0161719	Signaling Molecules and Interaction	Gpr7	equus caballus g protein coupled receptor 8 mrna	somatostatin receptor type 1 subtype B [Oncorhynchus mykiss]	1.03861	-1.00306	2.04167	0.613133	1.65174	-0.389927
Omy#CA343834	0.00513612	Signalling and transport	PREDICTED: similar to sorting nexin 29	homo sapiens chromosome 16 clone rp11- complete sequence	RUN domain containing 2A [Homo sapiens]	0.13087	-1.70572	1.83659	0.803441	0.934311	-0.902278
Ssa#S31965741	0.0237917	T-cell response	Rho GTPase activating protein 1	mus musculus rho gtpase activating protein 1 transcript variant transcribed rna	BNIP2 motif-containing molecule at the C-terminal region 1 [Salmo salar]	-0.378091	-1.56226	1.18417	-0.0497281	-0.427819	-1.61198
Ssa#DY736725	0.0437523	T-cell response	RAS guanyl releasing protein 3 (calcium and DAG-regulated)	homo sapiens ras guanyl releasing protein 3 (calcium and dag-regulated) transcript variant mrna	RAS guanyl-releasing protein 2 [Salmo salar]	0.619033	1.70062	-1.08158	-1.73773	-1.1187	-0.0371146
Ssa#S30240289	0.0197228	T-cell response	PREDICTED: similar to NLR family, pyrin domain containing 3	danio rerio nlr pyrin domain containing 3 mrna	NOD3 protein [Homo sapiens]	0.19639	-1.05752	1.25391	-0.144286	0.0521035	-1.2018
Omy#S15315949	0.01391	T-cell response/signalling,	SH2/SH3 adaptor crk	salmo salar clone ssal-rgf-512-138 sh2 sh3 adaptor crk complete cds	SH2/SH3 adaptor crk [Salmo salar]	1.95854	0.661002	1.29754	0.290963	2.24951	0.951965
Ssa#S35678850	0.031958	Tissue Adhesion	Pinin	salmo salar clone ssal-rgf-520-187 pinin partial cds	Pinin [Salmo salar]	-0.281119	-0.770345	0.489226	0.400818	0.119699	-0.369527
Ssa#DY705451	0.0472672	Tissue Differentiation	Protein tyrosine kinase 2.2	danio rerio protein tyrosine kinase ( ) mrna	Tyrosine-protein kinase SYK [Salmo salar]	-1.39303	-0.950929	-0.442097	-0.0357312	-1.42876	-0.98666
Ssa#S35509837	0.0461324	Tissue Differentiation	c20orf149 protein	tetraodon nigroviridis full-length cdna	Pancreatic progenitor cell differentiation and proliferation factor	-0.982634	-1.20683	0.224196	0.236081	-0.746553	-0.97075
Ssa#KSS1639	0.0426449	Tissue Differentiation	TPA: putative aiolos protein	tpa_inf: oryzias latipes partial mrna for aiolos protein	DNA-binding protein Ikaros [Salmo salar]	-0.524028	-1.02125	0.497226	1.42207	0.898037	0.400811
Ssa#TC98423	0.00357968	Tissue Differentiation	0	0	Neuroblast differentiation-associated protein AHNAK [Salmo salar]	-0.416486	-1.93693	1.52044	0.657581	0.241095	-1.27935
Ssa#S35582042	0.0265628	Tissue Differentiation	Secreted frizzled-related protein 1	salmo salar secreted frizzled-related protein 1 mrna	Secreted frizzled-related protein 1 [Salmo salar]	-0.213903	-1.48896	1.27506	0.0376404	-0.176262	-1.45132
Ssa#S18888775	0.0106939	Tissue Differentiation	-	homo sapiens chromosome clone ctd- complete sequence	haspin [Homo sapiens]	1.25871	1.23065	0.0280576	-0.389092	0.869613	0.841555
Ssa#DY700465	0.0386745	Tissue Differentiation	unnamed protein product	tetraodon nigroviridis full-length cdna	endothelial differentiation, lysophosphatidic acid G-protein-coupled receptor, 2 [Homo sapiens]	0.680845	0.139261	0.541584	-0.144909	0.535935	-0.00564822
Ssa#STIR23025	0.0278631	Tissue Differentiation	p90 autoantigen	danio rerio zgc:174160 (zgc:174160) mrna	p90 autoantigen [Homo sapiens]	0.350967	0.740472	-0.389505	-0.154978	0.195989	0.585494
Ssa#TC106389	0.0319403	Tissue Differentiation	unnamed protein product	xelthspondfrog f-spondin 5 end	spondin 1, extracellular matrix protein [Homo sapiens]	0.522564	0.781772	-0.259208	-0.773108	-0.250545	0.0086635
Ssa#S30278631	0.0121902	Tissue ECM collagen	PREDICTED: collagen, type VI, alpha 2	homo sapiens type alpha 2 transcript variant mrna	alpha 2 type VI collagen isoform 2C2 precursor [Homo sapiens]	-0.652002	-0.794424	0.142422	-0.200006	-0.852008	-0.994431
Ssa#S35586345	0.0279411	Tissue ECM collagen	PREDICTED: collagen, type VI, alpha 2	salmo salar clone ssal-rgf-501-371 collagen alpha-2vi chain precursor pseudogene cds	alpha 2 type VI collagen isoform 2C2 precursor [Homo sapiens]	-0.552087	-1.39866	0.846571	1.09817	0.546086	-0.300484
Ssa#S35563089	0.0375557	Tissue ECM collagen	PREDICTED: similar to alpha 1 (V) collagen	danio rerio wu:fa99c11 (wu:fa99c11) partial mrna	collagen type XI alpha1 short isoform [Salmo salar]	-0.171824	-0.675812	0.503987	0.637516	0.465691	-0.0382961
Ssa#CA060915	0.031209	Tissue ECM collagen	PREDICTED: hypothetical protein	salmo salar clone bac chori214- complete sequence	COL11A2 [Salmo salar]	-0.133108	-0.864825	0.731717	0.206541	0.0734328	-0.658284
Ssa#DY735741	0.037747	Tissue ECM collagen	collagen, type XXVII, alpha 1	gasterosteus aculeatus clone cgx41-d01 mrna sequence	COL11A2 [Salmo salar]	0.0924984	0.595547	-0.503049	0.177342	0.26984	0.772889
Omy#TC133328	0.00315881	Tissue glycan	glycosyltransferase 25 domain containing 2	danio rerio glycosyltransferase 25 domain containing 2 mrna	glycosyltransferase 25 domain containing 2 [Homo sapiens]	1.14342	1.02673	0.116688	-0.840723	0.302694	0.186006
Ssa#S30273091	0.000533534	Tissue Growth factor	unnamed protein product	gasterosteus aculeatus clone cnb98-h12 mrna sequence	epidermal growth factor-like protein 6 precursor [Homo sapiens]	-1.23437	-1.3193	0.0849286	1.27645	0.0420796	-0.0428489
Ssa#EG843233	0.0476937	Tissue Growth factor	SPARC precursor	salmo salar clone ssal-rgb2-575-374 sparc precursor complete cds	SPARC precursor [Salmo salar]	-0.309229	-0.798144	0.488914	0.197374	-0.111856	-0.60077
Ssa#EG647752	0.0200938	Tissue Growth factor	opiate receptor-like	danio rerio opiate receptor-like mrna	opiate receptor-like 1 [Homo sapiens]	-0.171794	-0.81493	0.643135	-0.592767	-0.764561	-1.4077
Omy#S18100539	0.0490457	Tissue Growth factor	fibroblast growth factor 8	homo sapiens fibroblast growth factor 8 (androgen-induced) transcript variant mrna	fibroblast growth factor 8 isoform F precursor [Homo sapiens]	-1.51543	0.00901839	-1.52445	-0.22319	-1.73862	-0.214172
Ssa#AM402785	0.0391449	Tissue Growth factor	Angptl3 protein	danio rerio angiopoietin-like mrna (cdna clone mgc:194823 image:9037495) complete cds	angiopoietin-like 3 precursor [Homo sapiens]	0.587316	0.949439	-0.362123	-0.162647	0.424669	0.786792
Ssa#S30294043	0.0423923	Tissue neural	transmembrane protein with EGF-like and two follistatin-like domains 2	danio rerio novel protein vertebrate transmembrane protein with egf-like and two follistatin-like domains 2 mrna	transmembrane protein with EGF-like and two follistatin-like domains 2 [Homo sapiens]	1.65014	1.69078	-0.0406416	-0.846417	0.803725	0.844366
Ssa#DY699901	0.0370484	Tissue Neural	unnamed protein product	danio rerio neuroblastoma amplified sequence mrna	neuroblastoma-amplified protein [Homo sapiens]	1.96691	2.34936	-0.382449	-1.65543	0.311485	0.693933
Ssa#KSS3124	0.0468351	Tissue Neural	unnamed protein product	tetraodon nigroviridis full-length cdna	cereblon [Homo sapiens]	-0.71756	0.657427	-1.37499	0.278002	-0.439558	0.93543
Ssa#S18835827	0.0022652	Tissue Secretory	unnamed protein product	tetraodon nigroviridis full-length cdna	inter-alpha (globulin) inhibitor H3 preproprotein [Homo sapiens]	0.466506	1.26658	-0.800075	-0.529446	-0.0629396	0.737135
Ssa#S31982542	0.0162326	Transcription	TAF5 RNA polymerase II, TATA box binding protein (TBP)-associated factor	danio rerio taf5 rna polymerase tata box binding protein -associated mrna (cdna clone mgc:158587 image:7890742) complete cds	TBP-associated factor 5 [Homo sapiens]	-0.984774	-1.66156	0.676788	-0.453142	-1.43792	-2.1147
Ssa#TC106991	2.82971e-05	Transcription	Pre-mRNA-splicing factor syf2	salmo salar pre-mrna-splicing factor syf2 mrna	Pre-mRNA-splicing factor syf2 [Salmo salar]	-0.530855	-0.855394	0.324539	0.527612	-0.00324329	-0.327782
Omy#S15318157	0.000152118	Transcription	Adenylate kinase isoenzyme 6	tetraodon nigroviridis full-length cdna	Adenylate kinase isoenzyme 6 [Salmo salar]	-0.59715	-1.2535	0.656353	0.764733	0.167583	-0.48877
Omy#S23945097	0.00416138	Transcription	novel protein similar to X. laevis transcription initiation factor IIF, alpha subunit (RAP74)	synthetic construct homo sapiens clone general transcription factor iif polypeptide 1 complete cds	general transcription factor IIF, polypeptide 1, 74kDa [Homo sapiens]	-0.269347	-1.02381	0.754462	0.112694	-0.156653	-0.911115
Ssa#CK898045	0.00598798	Transcription	DEAH (Asp-Glu-Ala-His) box polypeptide 16	danio rerio deah (asp-glu-ala-his) box polypeptide mrna (cdna clone mgc:193068 image:100060691) complete cds	DEAH (Asp-Glu-Ala-His) box polypeptide 16 [Homo sapiens]	-0.0878554	-2.2318	2.14395	-0.267416	-0.355271	-2.49922
Omy#CA376313	0.0260016	Transcription	unnamed protein product	gasterosteus aculeatus clone cfw60-b05 mrna sequence	transcription elongation regulator 1 isoform 1 [Homo sapiens]	0.0461631	-1.60156	1.64773	-0.644064	-0.597901	-2.24563
Omy#CX032537	0.00260717	Translation	PREDICTED: UPF3 regulator of nonsense transcripts homolog A (yeast)	danio rerio upf3 regulator of nonsense transcripts homolog a mrna	UPF3 regulator of nonsense transcripts homolog A isoform hUpf3p [Homo sapiens]	-1.30604	-1.85493	0.548891	0.958388	-0.347651	-0.896543
Ssa#EG923128	0.0301038	Translation	unnamed protein product	danio rerio zgc:56258 (zgc:56258) mrna	RNA binding motif protein 28 [Homo sapiens]	-0.632994	-0.993579	0.360586	0.284283	-0.348711	-0.709296
Ssa#KSS3533	0.0131633	Translation	Serine/threonine-protein phosphatase 2A 65 kDa regulatory subunit A beta isoform	salmo salar clone ssal-rgf-531-139 serine threonine-protein phosphatase 2a 65 kda regulatory subunit a beta isoform partial cds	Serine/threonine-protein phosphatase 2A 65 kDa regulatory subunit A beta isoform [Salmo salar]	0.671158	-0.943791	1.61495	-1.5587	-0.88754	-2.50249
Omy#CA364610	0.0120642	Translation	plasminogen	oncorhynchus mykiss plasminogen mrna	plasminogen [Oncorhynchus mykiss]	-0.35759	-2.52427	2.16668	-0.324295	-0.681885	-2.84856
Omy#TC170311	0.00211041	Translation	Eukaryotic translation initiation factor 3 subunit C	salmo salar clone ssal-rgf-518-174 eukaryotic translation initiation factor 3 subunit c complete cds	Eukaryotic translation initiation factor 3 subunit C [Salmo salar]	-0.258069	-1.1389	0.88083	0.53927	0.281201	-0.599629
Ssa#DW541293	0.0401671	Translation	PREDICTED: similar to exportin 5	danio rerio exportin 5 mrna	exportin 5 [Homo sapiens]	1.18085	0.89137	0.289478	-1.26715	-0.0863038	-0.375781
Ssa#S35699870	0.0078048	Translation	ribosomal protein L36a-1	tetraodon nigroviridis full-length cdna	60S ribosomal protein L36a [Oncorhynchus mykiss]	-0.342138	0.907523	-1.24966	0.201018	-0.141119	1.10854
Omy#S18142925	0.0437701	Translation	PREDICTED: hypothetical protein LOC394008	danio rerio zgc:63635 (zgc:63635) mrna	hypothetical protein LOC394008, partial [Danio rerio]	1.6821	-0.0558627	1.73796	-1.20831	0.473782	-1.26418
Ssa#CB505759	0.0332862	Translation	novel protein similar to human MDN1, midasin homolog (yeast) (MDN1)	strongylocentrotus purpuratus midasin mrna	Unknown	0.183023	-1.97369	2.15671	-0.0606301	0.122393	-2.03432
Ssa#S35542589	0.0166062	Translation	5'-3' exoribonuclease 2	salmo salar clone ssal-rgf-525-334 5-3 exoribonuclease 2 partial cds	5-3 exoribonuclease 2 [Salmo salar]	-0.355911	-1.23855	0.882637	0.412831	0.0569204	-0.825716
Omy#S34485835	0.0142417	Transport and Catabolism	Lysosome-associated membrane glycoprotein 2	salmo salar clone ssal-rgf-501-079 lysosome-associated membrane glycoprotein 2 precursor pseudogene cds	Lysosome-associated membrane glycoprotein 2 [Salmo salar]	-2.0448	-2.27662	0.23182	0.666914	-1.37788	-1.6097
Ssa#S31979790	0.0238735	Transport and Catabolism	Vps20-associated 1 like 1	salmo salar vps20-associated 1 like 1 mrna	Vps20-associated 1 like 1 [Salmo salar]	0.647484	-1.29999	1.94747	-0.89061	-0.243126	-2.1906
Ssa#S32010099	0.0477835	Transport and Catabolism	RILP-like protein 1	rattus norvegicus 2900002h16rik protein mrna	RILP-like protein 1 [Salmo salar]	-0.723222	-1.89097	1.16774	0.790377	0.067155	-1.10059
Ssa#S30276552	0.0348843	Transport and Catabolism	Cytoplasmic dynein 1 intermediate chain 1	salmo salar clone ssal-rgf-507-381 cytoplasmic dynein 1 intermediate chain 1 partial cds	Cytoplasmic dynein 1 intermediate chain 1 [Salmo salar]	0.0715081	2.17062	-2.09911	-0.021044	0.0504641	2.14958
Omy#CA386076	0.0316191	Transport and Catabolism;Cardiovascular Diseases	AC090119_7caveolin 1	danio rerio caveolin 1 transcript variant mrna	Caveolin-3 [Salmo salar]	-0.389243	-1.17594	0.786696	0.807515	0.418272	-0.368424
Ssa#STIR25198	0.0499485	Unknown	PREDICTED: neighbor of BRCA1 gene 1	danio rerio hypothetical loc555713 mrna	Unknown	-1.70877	-0.468215	-1.24056	0.905018	-0.803753	0.436802
Ssa#S18862716	0.0362335	Unknown	-	salmo salar clone ssal-eve-526-267 60s ribosomal protein l22 complete cds	Unknown	-1.00614	-1.0977	0.0915589	0.549515	-0.456626	-0.548185
Ssa#CB503308	0.018388	Unknown	-	salmo salar clone bac chori214- complete sequence	Unknown	-0.642547	-2.06332	1.42078	0.0974108	-0.545136	-1.96591
Ssa#DW564529	0.00204416	Unknown	-	zebrafish dna sequence from clone ch73- complete sequence	Unknown	-0.632457	-1.32556	0.693106	1.12522	0.492768	-0.200338
Ssa#CX727366	0.0204098	Unknown	zinc finger E-box binding homeobox 2a isoform 2	rattus norvegicus zinc finger e-box binding homeobox 2 mrna	Unknown	-0.426763	-1.46688	1.04012	0.51078	0.0840161	-0.956105
Ssa#BM414279	0.0120595	Antiviral and IFN response	coiled-coil domain containing 55	danio rerio zgc: mrna (cdna clone image:7289277) partial cds	Unknown	-0.393014	-1.08698	0.693963	0.697103	0.304089	-0.389874
Ssa#S18887170	0.0419174	Unknown	unnamed protein product	salmo salar clone ssal-rgf-517-345 tripartite motif-containing protein 39 pseudogene cds	52 kDa Ro protein [Salmo salar]	-0.363668	-0.686795	0.323127	-0.288279	-0.651947	-0.975074
Omy#S22913767	0.0141789	Unknown	-	af299060tetraodon nigroviridis squamous-cell carcinoma t-cell-recognized antigen complete cds	Unknown	-0.30043	-0.950013	0.649583	0.234493	-0.065937	-0.71552
Ssa#DY714701	0.0484271	Unknown	hypothetical protein NEMVEDRAFT_v1g153519	---NA---	Unknown	-0.299544	-1.67547	1.37593	-0.59844	-0.897985	-2.27391
Omy#S15329474	0.00867994	Unknown	component of oligomeric golgi complex 7	salmo salar clone ssal-rgf-508-116 conserved oligomeric golgi complex component 7 pseudogene cds	Unknown	0.809634	0.393383	0.416251	0.02911	0.838744	0.422493
Omy#S34425975	0.00786924	Unknown	0	---NA---	Unknown	1.01019	0.467723	0.542466	-0.59625	0.41394	-0.128527
Ssa#DY718881	0.0417951	Unknown	novel protein similar to vertebrate Hermansky-Pudlak syndrome 3 (HPS3)	zebrafish dna sequence from clone ch211-284e20 in linkage group 22 contains the gene for a novel protein vertebrate transmembrane 4 superfamily member 1 the gene for a novel protein tnf receptor-associated factor 5 the gene for a novel protein vertebrate hermansky-pudlak syndrome 3 the gene for a novel protein vertebrate rest corepressor 1 the gene for a novel protein containing rna recognition m…	Unknown	1.46309	0.648983	0.814109	-0.959563	0.503529	-0.31058
Ssa#S30277658	0.0186385	Unknown	novel immune-type receptor 7.9	---NA---	Unknown	0.330247	-1.68399	2.01424	1.10917	1.43942	-0.574816
Omy#S34308973	0.0266669		PREDICTED: similar to CG6428 CG6428-PA	danio rerio cg6428 cg6428-pa mrna	60 kDa lysophospholipase [Salmo salar]	2.26633	2.97267	-0.706338	-1.47965	0.786675	1.49301
Omy#BX884204	0.00909548		unnamed protein product	homo sapiens sec14-like 2 ( cerevisiae) transcript variant mrna	SEC14-like 2 [Homo sapiens]	-1.80883	-2.32401	0.515186	1.43785	-0.37098	-0.886166
Omy#CA363442	0.0286724		unnamed protein product	danio rerio p53-associated parkin-like cytoplasmic protein partial mrna	p53-associated parkin-like cytoplasmic protein [Homo sapiens]	-1.74549	-1.16393	-0.581554	0.504882	-1.2406	-0.65905
Omy#TC162138	0.0189929		unnamed protein product	rattus norvegicus potassium channel tetramerisation domain containing 1 mrna	BTB/POZ domain-containing protein KCTD6 [Salmo salar]	-1.73179	-1.51886	-0.212925	0.20011	-1.53168	-1.31875
Ssa#S19110617	0.0420412		PREDICTED: similar to Transcription factor Maf (Proto-oncogene c-maf)	danio rerio transcription factor maf (proto-oncogene c-maf) mrna	Transcription factor MafB [Salmo salar]	-0.952863	-1.24879	0.295927	0.153024	-0.799839	-1.09577
Omy#CX245836	0.041313		ADP-ribosylation factor-like protein 4A	tetraodon nigroviridis full-length cdna	ADP-ribosylation factor-like protein 4A [Salmo salar]	-0.824691	-1.64655	0.821862	0.710357	-0.114334	-0.936196
Ssa#TC109617	0.0107917		PREDICTED: similar to amyloid beta precursor protein-binding, family B, member 3	danio rerio amyloid beta precursor protein- family member 3 mrna	Amyloid beta A4 precursor protein-binding family B member 1 [Salmo salar]	-0.805418	-2.05422	1.24881	0.599424	-0.205994	-1.4548
Ssa#KSS1937	0.0479198		-	danio rerio nlr pyrin domain containing 3 mrna	hypothetical protein [Danio rerio]	-0.799214	-1.64086	0.841646	-0.228004	-1.02722	-1.86886
Ssa#DW544294	0.0447329		PREDICTED: similar to MGC115669 protein	gasterosteus aculeatus clone vmrc28- complete sequence	WD repeat domain 76 [Homo sapiens]	-0.783365	-1.60663	0.823264	-0.158268	-0.941633	-1.7649
Ssa#DY723302	0.00676947		Unknown (protein for IMAGE:7276486)	zebrafish dna sequence from clone ch211- complete sequence	modulator of estrogen induced transcription isoform a [Homo sapiens]	-0.739565	-2.42838	1.68881	0.22874	-0.510825	-2.19964
Ssa#EG870908	0.0160224		0	0	AHNAK nucleoprotein isoform 1 [Homo sapiens]	-0.240978	-1.39868	1.1577	-0.00217342	-0.243151	-1.40085
Ssa#S35548816	0.0194329		PDZ domain-containing protein 11	salmo salar pdz domain-containing protein 11 mrna	PDZ domain-containing protein 11 [Salmo salar]	-0.224108	-1.69702	1.47292	0.230955	0.00684698	-1.46607
Ssa#S35562755	0.0435069		PREDICTED: similar to cellular nucleic acid binding protein 2, partial	zebrafish dna sequence from clone dkey- complete sequence	similar to gag-like protein [Danio rerio]	-0.214428	-1.14117	0.926738	-0.286623	-0.501051	-1.42779
Ssa#EG867487	0.0380595		PREDICTED: hypothetical protein LOC335170	danio rerio im:7137006 (im:7137006) mrna	Ras association (RalGDS/AF-6) domain family (N-terminal) member 10 [Homo sapiens]	-0.173293	-0.842517	0.669224	0.374239	0.200946	-0.468278
Omy#CX034335	0.014847		Cbp/p300-interacting transactivator 2	danio rerio zgc:103418 (zgc:103418) mrna	hypothetical protein LOC450024 [Danio rerio]	-0.156729	-1.80894	1.65221	-0.0646765	-0.221405	-1.87361
Ssa#S19111189	0.014947		plectin 1	salmo salar clone hm5_2921 plectin 1 partial cds	plectin 1 [Salmo salar]	-0.153494	-1.28378	1.13029	0.164563	0.011069	-1.11922
Omy#CR374820	0.029271		PREDICTED: similar to transmembrane protein 87B	danio rerio transmembrane protein 87b mrna	transmembrane protein 87B [Homo sapiens]	-0.108878	-1.34402	1.23514	0.119368	0.0104904	-1.22465
Ssa#DY707840	0.0312575		unnamed protein product	tsa: hippoglossus hippoglossus mrna sequence	CXXC finger 1 (PHD domain) isoform 2 [Homo sapiens]	-0.0418293	-0.8946	0.852771	0.157921	0.116092	-0.736679
Ssa#S35489282	0.0310166		alanine-glyoxylate aminotransferase 2-like 2	tetraodon nigroviridis full-length cdna	Alanine--glyoxylate aminotransferase 2-like 1 [Salmo salar]	-0.0372014	-1.13369	1.09649	-0.515007	-0.552209	-1.64869
Ssa#DY709404	0.0335438		PREDICTED: hypothetical protein	monodelphis domestica cgi-74 protein mrna	LUC7-like 2 [Homo sapiens]	-0.00237408	-1.61385	1.61148	0.310797	0.308423	-1.30305
Omy#S19711568	0.0105336		PREDICTED: hypothetical protein	zebrafish dna sequence from clone ch211-255i20 in linkage group complete sequence	ring finger protein 212 [Homo sapiens]	0.609197	0.836418	-0.227222	-0.3263	0.282897	0.510118
Omy#S34308651	0.0263468		polo-like kinase 4	danio rerio polo-like kinase 4 mrna	polo-like kinase 4 [Homo sapiens]	0.725062	0.899082	-0.17402	-0.142377	0.582685	0.756705
Ssa#STIR16333	0.013311		hypothetical protein LOC554458	gasterosteus aculeatus clone cfw267-a12 mrna sequence	hypothetical protein LOC554458 [Danio rerio]	0.739201	0.899703	-0.160502	-0.279348	0.459854	0.620355
Ssa#KSS4079	0.017864		FK506-binding protein 4	synthetic construct homo sapiens clone fk506 binding protein 4 partial cds	FK506-binding protein 4 [Salmo salar]	1.64068	1.74723	-0.106557	-2.57621	-0.935535	-0.828978
Ssa#EG792159	0.0118757		PREDICTED: hypothetical protein	mus musculus dual specificity phosphatase 13 transcript variant mrna	dual specificity phosphatase and pro isomerase domain containing 1 [Homo sapiens]	2.1847	2.33026	-0.145557	-2.63555	-0.450852	-0.305295
Omy#S34310893	0.0136805		SEC14-like 1	bos taurus sec14-like 1 ( cerevisiae) mrna	SEC14 (S. cerevisiae)-like 1 isoform b [Homo sapiens]	2.45149	2.28196	0.169525	-1.69004	0.761452	0.591926
Ssa#KSS1827	0.00127399		ATP-binding domain 1 family member B	tetraodon nigroviridis full-length cdna	ATP-binding domain 1 family member B [Oncorhynchus mykiss]	1.52411	0.872933	0.651176	0.118938	1.64305	0.991871
Omy#CA354295	0.0297841		PREDICTED: similar to Rho guanine nucleotide exchange factor (GEF) 10-like	danio rerio rho guanine nucleotide exchange factor 10-like mrna	Rho guanine nucleotide exchange factor (GEF) 10-like isoform 2 [Homo sapiens]	1.98344	0.557086	1.42635	0.011326	1.99476	0.568412
Ssa#TC107203	0.00814458		RAN binding protein 3	homo sapiens ran binding protein 3 transcript variant ranbp3- mrna	RAN binding protein 3 isoform RANBP3-b [Homo sapiens]	2.12879	1.16569	0.963099	-2.44177	-0.31298	-1.27608
Omy#S15268006	0.0254854		unnamed protein product	danio rerio receptor-interacting serine-threonine kinase mrna (cdna clone mgc:192758 image:100061224) complete cds	ankyrin repeat domain 3 [Homo sapiens]	2.31307	1.30358	1.0095	-0.515624	1.79745	0.787955
Omy#S34421866	0.00740773		echinoderm microtubule associated protein like 2	mus musculus echinoderm microtubule associated protein like 1 transcript variant mrna	echinoderm microtubule associated protein like 1 isoform b [Homo sapiens]	-1.54452	0.82661	-2.37113	0.738469	-0.806048	1.56508
Ssa#DY714276	0.0263066		unnamed protein product	homo sapiens smith-magenis syndrome chromosome candidate 7 transcript variant mrna	Smith-Magenis syndrome chromosome region, candidate 7 [Homo sapiens]	-1.48572	0.586889	-2.07261	-0.25161	-1.73733	0.335278
Ssa#S30054066	0.00953762		PREDICTED: novel protein similar to mucosa associated lymphoid tissue lymphoma translocation gene 1 (malt1)	gasterosteus aculeatus clone ch213- complete sequence	hypothetical protein [Danio rerio]	-2.23074	-0.19016	-2.04058	-0.647983	-2.87872	-0.838143
Ssa#STIR26783	0.0219301		novel protein with a PH domain	homo sapiens actin filament associated protein 1-like 2 transcript variant mrna	KIAA1914 protein isoform 1 [Homo sapiens]	-2.09425	-0.0121602	-2.08209	0.55202	-1.54223	0.539859
Omy#CA379255	0.0468292		Myst3 protein	homo sapiens myst histone acetyltransferase (monocytic leukemia) 3 transcript variant mrna	MYST histone acetyltransferase (monocytic leukemia) 3 [Homo sapiens]	-2.04454	0.397825	-2.44236	2.35602	0.311481	2.75384
Omy#S18162763	0.00018138		NipSnap homolog 3A	tetraodon nigroviridis full-length cdna	NipSnap homolog 3A [Salmo salar]	-1.94626	0.201925	-2.14819	0.384472	-1.56179	0.586397
Ssa#S30268521	0.0265106		NK6 transcription factor related, locus 2	danio rerio nk6 transcription factor locus 2 ( ) mrna	NK6 transcription factor related, locus 2 [Homo sapiens]	-1.7617	-0.329105	-1.43259	0.998138	-0.763557	0.669033
Ssa#S35580453	0.00404277		PREDICTED: NIMA (never in mitosis gene a)-related kinase 6	homo sapiens nima (never in mitosis gene a)-related kinase 6 transcript variant mrna	Serine/threonine-protein kinase Nek7 [Salmo salar]	-1.47281	-0.283971	-1.18884	-1.01842	-2.49123	-1.30239
Ssa#S31979304	0.0224177		Pleckstrin homology Sec7 and coiled-coil domains-binding protein	salmo salar pleckstrin homology sec7 and coiled-coil domains-binding protein mrna	Pleckstrin homology Sec7 and coiled-coil domains-binding protein [Salmo salar]	-1.3338	0.11035	-1.44415	-0.341389	-1.67519	-0.231039
Ssa#S35590993	0.00660964		PREDICTED: hypothetical protein	---NA---	similar to MGC115736 protein [Danio rerio]	-1.08812	0.17433	-1.26245	0.14054	-0.94758	0.31487
Ssa#S35493034	0.0206536		Activating signal cointegrator 1 complex subunit 1	tetraodon nigroviridis full-length cdna	activating signal cointegrator 1 complex subunit 1 [Homo sapiens]	0.804894	-0.216051	1.02095	-0.613141	0.191753	-0.829192
Ssa#DW007474	0.0342414		novel protein similar to vertebrate lysmd4, LysM, putative peptidoglycan-binding, domain containing 4 (lysmd4, zgc:77861)	salmo salar physical map contig genomic sequence	LysM, putative peptidoglycan-binding, domain containing 3 [Homo sapiens]	0.120772	-0.815019	0.935792	-0.346823	-0.226051	-1.16184
Omy#S15282296	0.0063032		kinesin family member 1B	mus musculus kinesin family member 1b transcript variant mrna	kinesin family member 1B isoform b [Homo sapiens]	0.15145	-0.94764	1.09909	-0.132039	0.0194117	-1.07968
Omy#TC161381	0.0337847		AF263523_1vanilloid receptor-related osmotically activated channel	canis lupus familiaris transient receptor potential cation subfamily member 4 mrna	Transient receptor potential cation channel subfamily V member 1 [Salmo salar]	0.335283	-0.936208	1.27149	0.197183	0.532466	-0.739025
Ssa#DY734332	0.0189685		Tripartite motif-containing protein 16	salmo salar clone ssal-rgf-531-229 tripartite motif-containing protein 16 complete cds	Tripartite motif-containing protein 16 [Salmo salar]	0.339583	-1.10456	1.44414	1.29751	1.63709	0.192946
Ssa#DY701882	0.014508		unnamed protein product	tetraodon nigroviridis full-length cdna	transmembrane 7 superfamily member 3 [Homo sapiens]	-1.58526	0.108361	-1.69362	-0.0426793	-1.62794	0.0656818
Omy#S15327995	0.0427857		hypothetical protein BRAFLDRAFT_217335	aspergillus niger contig complete genome	Unknown	-0.798292	0.0501704	-0.848463	0.456601	-0.341691	0.506771
Omy#CU066850	0.0442812		-	---NA---	Unknown	0.571762	1.53656	-0.964797	0.0950942	0.666857	1.63165
Ssa#S31974010	0.0137601		-	mus musculus high mobility group at-hook 1 transcript variant mrna	Unknown	0.588526	0.900878	-0.312353	-0.298314	0.290212	0.602565
Ssa#CK899633	0.00176281		novel protein (zgc:112060)	danio rerio cysteine- angiogenic 61 mrna	Cysteine-rich angiogenic inducer 61	-2.26896	-0.976397	-1.29256	0.265539	-2.00342	-0.710858
Ssa#S30281830	0.0257662		unnamed protein product	rattus norvegicus benzodiazapine receptor associated protein 1 mrna	RIM-binding protein 2 [Homo sapiens]	-2.24259	-1.73272	-0.509865	0.780482	-1.4621	-0.952238
Ssa#STIR43374	0.0280339		B-cell CLL/lymphoma 7B	tetraodon nigroviridis full-length cdna	B-cell CLL/lymphoma 7 protein family member B [Salmo salar]	-2.12536	-0.851675	-1.27369	0.971525	-1.15384	0.11985
Ssa#S31979481	0.0405944		PREDICTED: hypothetical protein	salmo salar clone ssal-rgf-518-353 heterogeneous nuclear ribonucleoprotein r complete cds	hypothetical protein LOC556440 [Danio rerio]	-2.0426	-1.27535	-0.767248	0.89098	-1.15162	-0.384369
Omy#CA357074	0.0353348		PREDICTED: similar to rho/rac-interacting citron kinase isoform 3	danio rerio citron partial mrna	citron [Homo sapiens]	-1.90193	-1.50624	-0.395696	1.63603	-0.265898	0.129798
Ssa#DY802195	0.0473381		Vigilin	homo sapiens high density lipoprotein binding protein transcript variant mrna	Vigilin [Salmo salar]	-1.56145	-1.39148	-0.169962	0.0078731	-1.55357	-1.38361
Ssa#S30295720	0.043921		unnamed protein product	danio rerio required for meiotic nuclear division 1 homolog ( cerevisiae) mrna	required for meiotic nuclear division 1 homolog [Homo sapiens]	-1.55303	-1.08195	-0.471082	0.314638	-1.23839	-0.767308
Ssa#TC111241	0.00374		ATPase family AAA domain-containing protein 2	homo sapiens cdna clone image: containing frame-shift errors	ATPase family AAA domain-containing protein 2 [Salmo salar]	-1.54371	-0.460369	-1.08334	0.505434	-1.03828	0.045065
Ssa#S31963297	0.0210521		acyl-CoA thioesterase 11	tetraodon nigroviridis full-length cdna	thioesterase, adipose associated isoform BFIT2 [Homo sapiens]	-1.42546	-1.52425	0.0987964	0.348305	-1.07715	-1.17595
Ssa#CK898137	0.0181577		unnamed protein product	danio rerio mind bomb mrna (cdna clone mgc:194322 image:9038915) complete cds	mindbomb homolog 2 [Homo sapiens]	-1.34139	-0.481581	-0.859805	0.709036	-0.63235	0.227456
Ssa#CK880907	0.00841957		POU class 6 homeobox 1	danio rerio pou class 6 homeobox mrna (cdna clone mgc:193651 image:9037847) complete cds	POU class 6 homeobox 1 [Homo sapiens]	-1.32872	-1.23496	-0.0937588	0.799372	-0.529346	-0.435587
Omy#S22198159	0.0232431		Dicer	oncorhynchus mykiss dicer partial cds	Dicer [Oncorhynchus mykiss]	-1.31539	-1.79262	0.477225	1.65039	0.334998	-0.142227
Ssa#S30286956	0.0208214		Foxp3 protein	mus musculus forkhead box p4 transcript variant mrna	forkhead box P4 isoform 2 [Homo sapiens]	-1.2567	-0.644627	-0.612073	0.648885	-0.607816	0.00425756
Ssa#S35551234	0.0417477		Kunitz-type protease inhibitor 1	salmo salar kunitz-type protease inhibitor 1 mrna	Kunitz-type protease inhibitor 1 precursor [Salmo salar]	-1.25282	-1.25387	0.00105592	1.18265	-0.0701694	-0.0712253
Ssa#DW468991	0.00514511		Nfe2l1 protein	takifugu rubripes b gene complete sequence	nuclear factor erythroid derived 2-like protein 1 [Salmo salar]	-1.20849	-1.93447	0.725978	-0.109052	-1.31754	-2.04352
Ssa#DW569996	0.0337005		PREDICTED: similar to hCG1803660	danio rerio hcg1803660 mrna	Transmembrane protein 150 precursor [Salmo salar]	-1.19808	-0.381824	-0.816258	0.496942	-0.70114	0.115118
Ssa#TC98512	0.0311294		unnamed protein product	homo sapiens leucine rich repeat containing 17 transcript variant mrna	leucine rich repeat containing 17 isoform 1 [Homo sapiens]	-1.17948	-1.10563	-0.0738471	0.760119	-0.419359	-0.345512
Ssa#DY698263	0.00987419		Peptidoglycan recognition protein	salmo salar peptidoglycan recognition protein mrna	Peptidoglycan recognition protein precursor [Salmo salar]	-1.10222	-1.47026	0.368041	0.993382	-0.108841	-0.476881
Ssa#TC105479	0.044304		unnamed protein product	danio rerio novel protein ben domain containing 3 mrna	hypothetical protein LOC57673 [Homo sapiens]	-1.09869	-1.66082	0.562137	-0.0262526	-1.12494	-1.68708
Ssa#S30283329	0.029383		Sec1 family domain-containing protein 1	salmo salar clone ssal-rgf-532-318 sec1 family domain-containing protein 1 partial cds	Sec1 family domain-containing protein 1 [Salmo salar]	-1.09669	-1.67619	0.579497	-0.18365	-1.28034	-1.85984
Ssa#S31964227	0.0480596		unnamed protein product	tetraodon nigroviridis full-length cdna	GTF2I repeat domain containing 2B [Homo sapiens]	-1.01671	-0.664905	-0.351806	0.916873	-0.0998372	0.251968
Ssa#S35508593	0.00303207		Vesicle-associated membrane protein-associated protein B	salmo salar clone ssal-evd-518-267 vesicle-associated membrane protein-associated protein b complete cds	Vesicle-associated membrane protein-associated protein B [Salmo salar]	-0.930245	-1.59895	0.668701	0.451367	-0.478878	-1.14758
Ssa#S30291198	0.0198594		-	zebrafish dna sequence from clone dkey-237j10 in linkage group complete sequence	similar to LOC496297 protein [Danio rerio]	-0.912617	-0.856799	-0.0558175	0.424188	-0.488429	-0.432611
Ssa#DY724636	0.0355986		EH domain-binding protein 1-like protein 1	mus musculus eh domain binding protein 1-like 1 transcript variant mrna	EH domain-binding protein 1-like protein 1 [Salmo salar]	-0.905223	-1.74185	0.836624	0.545097	-0.360126	-1.19675
Ssa#S30256419	0.0119899		unnamed protein product	mus musculus eg665401 misc rna	hypothetical protein LOC138199 [Homo sapiens]	-0.860081	-0.628179	-0.231902	0.398797	-0.461284	-0.229382
Ssa#DW574947	0.0215331		microspherule protein 1	gasterosteus aculeatus clone cnb222-b07 mrna sequence	microspherule protein 1 isoform 2 [Homo sapiens]	-0.843499	-0.864345	0.0208459	0.168304	-0.675195	-0.696041
Omy#CA382776	0.00395579		PREDICTED: similar to FH1/FH2 domain-containing protein 3 (Formin homolog overexpressed in spleen 2) (hFHOS2) (Formactin-2)	danio rerio fh1 fh2 domain-containing protein 3 (formin homolog overexpressed in spleen 2) (formactin-2) mrna	formin homology 2 domain containing 3 [Homo sapiens]	-0.823257	-1.5105	0.687242	0.336677	-0.486581	-1.17382
Ssa#DW589443	0.00199901		unnamed protein product	tetraodon nigroviridis full-length cdna	Serine/threonine-protein kinase SRPK3 [Salmo salar]	-0.669645	-0.955311	0.285665	0.766729	0.0970842	-0.188581
Ssa#S35558804	0.010655		Plasma retinol-binding protein 1	salmo salar clone ssal-evd-564-369 plasma retinol-binding protein 1 complete cds	Plasma retinol-binding protein 1 [Salmo salar]	-0.618606	-0.878502	0.259896	0.51543	-0.103175	-0.363071
Ssa#S35703766	0.00944514		SPARC precursor	salmo salar clone ssal-evf-521-235 sparc precursor complete cds	SPARC precursor [Salmo salar]	-0.57815	-0.614209	0.0360594	0.165333	-0.412817	-0.448877
Ssa#S35501075	0.037925		homeobox protein HoxA2aa	salmo salar homeobox protein 2aa complete cds	homeobox protein HoxA2aa [Salmo salar]	-0.576428	-0.811588	0.23516	0.991179	0.414752	0.179592
Ssa#DY708979	0.0487879		Heterogeneous nuclear ribonucleoprotein R	salmo salar clone ssal-rgf-518-353 heterogeneous nuclear ribonucleoprotein r complete cds	Heterogeneous nuclear ribonucleoprotein R [Salmo salar]	-0.550044	-0.919639	0.369595	-0.0278639	-0.577908	-0.947503
Omy#S18157848	0.0314042		Red	salmo salar clone ssal-rgf-537-065 red complete cds	Red [Salmo salar]	-0.474337	-0.803726	0.329389	-0.154819	-0.629157	-0.958546
Omy#S15334258	0.00515191		unnamed protein product	homo sapiens sin3 homolog transcription regulator transcript variant mrna	transcriptional co-repressor Sin3A [Homo sapiens]	0.43052	-1.16951	1.60003	0.918467	1.34899	-0.251045
Omy#TC168823	0.00843645		unnamed protein product	homo sapiens bobby sox homolog transcript variant mrna	HMG-BOX transcription factor BBX [Homo sapiens]	0.562372	-1.08547	1.64784	-0.670762	-0.10839	-1.75623
Ssa#DW547165	0.0190973		unnamed protein product	danio rerio zgc:154017 (zgc:154017) mrna	CTD (carboxy-terminal domain, RNA polymerase II, polypeptide A) small phosphatase like 2 [Homo sapiens]	0.730821	-1.45906	2.18988	0.292451	1.02327	-1.16661
Ssa#S37580916	0.00176273		Insulin-like growth factor-binding protein 7 precursor	tetraodon nigroviridis full-length cdna	Insulin-like growth factor-binding protein 7 precursor [Salmo salar]	-0.695316	-1.50565	0.810332	0.371503	-0.323813	-1.13414
Omy#CA372964	0.0297336		PREDICTED: similar to Protein asteroid homolog 1	danio rerio protein asteroid homolog 1 mrna	asteroid homolog 1 [Homo sapiens]	-0.567263	-1.49325	0.925989	0.435393	-0.13187	-1.05786
Ssa#TC86798	0.00321543		PREDICTED: similar to B aggressive lymphoma long	homo sapiens poly (adp-ribose) polymerase member 9 transcript variant mrna	poly (ADP-ribose) polymerase family, member 9 [Homo sapiens]	-0.523408	-1.82411	1.3007	-0.30459	-0.827998	-2.1287
Omy#CA385441	0.0208983		si:dkey-151c10.1	danio rerio si:dkey- (si:dkey- ) mrna	plectin 1 [Salmo salar]	-0.50586	-1.63221	1.12635	0.13649	-0.36937	-1.49572
Ssa#EG798431	0.0108714		xin actin-binding repeat containing 1	danio rerio xin actin-binding repeat containing 1 mrna	xin actin-binding repeat containing 2 isoform 1 [Homo sapiens]	-0.495232	-1.05839	0.563155	-0.0529441	-0.548176	-1.11133
Ssa#S35595313	0.0185858		DnaJ homolog subfamily B member 6	tetraodon nigroviridis full-length cdna	DnaJ homolog subfamily B member 6 [Salmo salar]	-0.4859	-0.957626	0.471726	0.323499	-0.162401	-0.634127
Ssa#S48416852	0.0324264		Zgc:66241 protein	strongylocentrotus purpuratus c20orf6 mrna	ABT1-associated protein [Homo sapiens]	-0.479383	-1.22247	0.743087	-0.0175742	-0.496957	-1.24004
Ssa#DW567590	0.0490473		PREDICTED: similar to colonic and hepatic tumor over-expressed protein isoform 1	xenopus laevis cytoskeleton associated protein 5 mrna	colonic and hepatic tumor over-expressed protein isoform a [Homo sapiens]	-0.456015	-1.90413	1.44811	0.635462	0.179447	-1.26867
Ssa#TC88339	0.0212321		unnamed protein product	homo sapiens jun dimerization protein 2 transcript variant mrna	Cyclic AMP-dependent transcription factor ATF-3 [Salmo salar]	-0.447876	-0.877369	0.429492	0.542086	0.0942094	-0.335283
Omy#CA387984	0.0312289		Actin-related protein 8	salmo salar actin-related protein 8 mrna	Actin-related protein 8 [Salmo salar]	-0.418417	-1.57803	1.15962	-0.858603	-1.27702	-2.43664
Ssa#S30295049	0.0310584		unnamed protein product	danio rerio solute carrier family member mrna (cdna clone mgc:77742 image:7000837) complete cds	solute carrier family 25, member 16 [Homo sapiens]	-0.377957	-1.99975	1.62179	0.132018	-0.245939	-1.86773
Omy#CA343718	0.0286679		Hapln1a protein	taeniopygia guttata hyaluronan and proteoglycan link protein 1 mrna	Hyaluronan and proteoglycan link protein 4 [Salmo salar]	-0.316927	-1.70132	1.38439	0.830282	0.513355	-0.871035
Ssa#S24182403	0.0220414		-	salmo salar clone hm5_2048 taxilin beta-like partial cds	taxilin beta-like [Salmo salar]	-0.311922	-0.878188	0.566266	-0.320589	-0.632511	-1.19878
Ssa#CX356815	0.00681944		transcription elongation factor A (SII), 3	rattus norvegicus transcription elongation factor a 3 mrna	Transcription elongation factor A protein 1 [Salmo salar]	-0.273944	-1.31547	1.04153	0.243247	-0.030697	-1.07222
Omy#TC172414	0.0137642		novel protein similar to vertebrate raft-linking protein (RAFTLIN)	oncorhynchus mykiss sypg1 phf1 and rgl2 complete cds d complete sequence lgn- pbx2 notch- tap1 and brd2 complete cds and mhcii-alpha and raftlin-like complete sequence	raft-linking protein [Homo sapiens]	-0.253733	-0.857523	0.60379	0.713017	0.459284	-0.144506
Ssa#S48417679	0.0356688		unnamed protein product	danio rerio zgc:158782 (zgc:158782) mrna	mitochondrial translation optimization 1 homolog isoform b [Homo sapiens]	-0.183036	-1.37763	1.19459	-0.600967	-0.784003	-1.9786
Ssa#TC112955	0.00584053		PREDICTED: similar to PiggyBac transposable element-derived protein 4	salmo salar clone ssal-rgf-504-336 ac transposable element-derived protein 4 pseudogene cds	piggyBac transposable element derived 4 [Homo sapiens]	0.749319	1.01586	-0.266541	-0.389952	0.359367	0.625908
Omy#BX882804	0.0053978		YIPF1	tsa: hippoglossus hippoglossus mrna sequence	Yip1 domain family, member 1 [Homo sapiens]	0.874069	1.12181	-0.247738	-0.711758	0.162312	0.41005
Omy#S34423868	0.010609		ADP-ribosylation factor interacting protein 2b	danio rerio adp-ribosylation factor interacting protein mrna (cdna clone mgc:191571 image:100059880) complete cds	ADP-ribosylation factor interacting protein 2 [Homo sapiens]	0.969869	1.17331	-0.20344	-0.334139	0.63573	0.83917
Omy#S18531894	0.0367952		PREDICTED: hypothetical protein, partial	xenopus tropicalis cdna clone image:7679348	sperm associated antigen 17 [Homo sapiens]	0.983462	0.970643	0.0128195	-0.572095	0.411367	0.398548
Ssa#DW005718	0.0242754		Fasciculation and elongation protein zeta-1	tetraodon nigroviridis full-length cdna	Fasciculation and elongation protein zeta-1 [Salmo salar]	1.12679	1.22544	-0.0986528	-0.695871	0.430914	0.529567
Ssa#S48430631	0.0185931		Zc3hdc1l protein	salmo salar poly polymerase 12 mrna	Poly polymerase 12 [Salmo salar]	1.42812	1.89493	-0.466803	-0.310781	1.11734	1.58415
Omy#S34424722	0.0228738		hypothetical protein NEMVEDRAFT_v1g4917	gallus gallus heavy chain non-muscle mrna	hypothetical protein [Homo sapiens]	1.50245	1.77567	-0.273222	-1.02466	0.477794	0.751015
Omy#S18535234	0.0346275		unnamed protein product	danio rerio kiaa0239 mrna	Unknown	2.66998	1.22462	1.44536	-0.900284	1.76969	0.324334
Omy#CA345450	0.0336471		Transposable element Tcb1 transposase	salmo salar tip41-like protein mhc class ii antigen beta chain (sasa-dbb) mhc class ii antigen alpha chain (sasa-dba) leucine rich repeat containing 35-like and alpha-tectorin-like protein complete cds	Transposable element Tcb1 transposase [Salmo salar]	0.93639	0.512565	0.423825	-0.233186	0.703204	0.279379
Ssa#TC111932	0.00297251		RNA binding motif, single stranded interacting protein	homo sapiens rna binding single stranded interacting protein transcript variant mrna	RNA binding motif, single stranded interacting protein 3 isoform 2 [Homo sapiens]	0.984288	0.462487	0.521801	-0.182907	0.801381	0.27958
Ssa#S35475800	0.00810653		PREDICTED: similar to shaker-related potassium channel Tsha2	rattus norvegicus potassium voltage gated shaker related member 6 mrna	Shaker-related potassium channel Tsha2 [Oncorhynchus mykiss]	0.990138	0.254272	0.735866	-0.254432	0.735707	-0.00015982
Omy#S34422596	0.0197685		PREDICTED: similar to NLR family, CARD domain containing 3	danio rerio misc_rna miscrna	fish virus induced TRIM protein [Oncorhynchus mykiss]	1.1765	0.344959	0.831545	0.249039	1.42554	0.593998
Ssa#DY738366	0.0130109		PREDICTED: similar to Kelch-like protein 3	rattus norvegicus kelch-like protein 3 mrna	kelch-like 3 [Homo sapiens]	1.3377	0.980135	0.35756	-0.564842	0.772854	0.415294
Ssa#S35545418	0.0115067		Zgc:158414	danio rerio zgc: mrna (cdna clone mgc:174590 image:7136137) complete cds	lysyl oxidase-like 2 precursor [Homo sapiens]	1.45269	0.811267	0.64142	-1.41067	0.0420132	-0.599407
Ssa#DW541308	0.0125876		unnamed protein product	taeniopygia guttata kiaa1274 mrna	KIAA1274 [Homo sapiens]	1.82079	0.448291	1.3725	-0.326646	1.49414	0.121645
Ssa#TC108920	0.0435045		PREDICTED: similar to mitochondrial ATP-Mg/Pi carrier	osmerus mordax mitochondrial solute carrier family 25 member 25 isoform c complete cds nuclear gene for mitochondrial product	Calcium-binding mitochondrial carrier protein SCaMC-1 [Salmo salar]	1.94238	0.902138	1.04024	-2.12371	-0.181332	-1.22157
Omy#CA346625	0.00329358		PREDICTED: similar to Astrotactin-2	homo sapiens astrotactin 2 transcript variant mrna	Astrotactin-1 precursor [Salmo salar]	-1.46546	0.813266	-2.27872	0.39278	-1.07268	1.20605
Ssa#S31987794	0.0236894		P3 protein	salmo salar p3 protein mrna	P3 protein [Salmo salar]	-1.31703	0.985509	-2.30254	-0.690004	-2.00703	0.295504
Omy#S34313975	0.0173205		coiled-coil domain containing 47	gasterosteus aculeatus clone cnb215-f03 mrna sequence	coiled-coil domain containing 47 [Homo sapiens]	-1.18941	1.01052	-2.19992	-0.57716	-1.76657	0.433356
Ssa#DY729103	0.0282302		Dipeptidyl-peptidase 3	homo sapiens dipeptidyl-peptidase 3 transcript variant mrna	Dipeptidyl-peptidase 3 [Salmo salar]	-1.08467	0.723542	-1.80821	-1.50708	-2.59175	-0.783536
Omy#BX075892	0.01727		ADP-ribosylation factor-like protein 15	salmo salar clone ssal-rgf-540-027 adp-ribosylation factor-like protein 15 complete cds	ADP-ribosylation factor-like protein 15 [Salmo salar]	-1.08166	0.729596	-1.81126	-0.596109	-1.67777	0.133486
Ssa#STIR29891	0.00426287		reticulon 4	salmo salar clone hm5_2401 reticulon 4 isoform 2 complete cds	reticulon 4 [Oncorhynchus mykiss]	-0.995105	0.640459	-1.63556	-0.49421	-1.48931	0.146249
Omy#BX858781	0.0402252		PFTK1_HUMANRecName: Full=Serine/threonine-protein kinase PFTAIRE-1	af119833homo sapiens serine threonine protein kinase pftaire-1 complete cds	PFTAIRE protein kinase 1 [Homo sapiens]	-0.946624	0.887002	-1.83363	-0.029742	-0.976366	0.85726
Ssa#S31987814	0.0080912		Butyrophilin subfamily 1 member A1 precursor	salmo salar clone ssal-rgf-516-198 butyrophilin subfamily 1 member a1 precursor complete cds	Butyrophilin subfamily 1 member A1 precursor [Salmo salar]	-0.863511	2.36377	-3.22728	-1.70346	-2.56697	0.660307
Ssa#S35546833	0.0161082		unnamed protein product	danio rerio rho guanine exchange factor 15 mrna	Rho guanine exchange factor 15 [Homo sapiens]	-0.84293	0.498834	-1.34176	0.258839	-0.584091	0.757673
Ssa#S29931265	0.0137251		Sox8	salmo salar sox8 mrna	Sox8 [Salmo salar]	-0.582643	1.66686	-2.2495	-0.181243	-0.763886	1.48561
Ssa#S30242724	0.0399244		HHIP-like protein 1 precursor	rattus norvegicus kiaa1822 protein mrna	HHIP-like protein 1 precursor [Salmo salar]	-0.369573	0.821104	-1.19068	-0.144701	-0.514273	0.676404
Ssa#TC93931	0.0231265		K1754 protein	salmo salar k1754 protein mrna	K1754 protein [Salmo salar]	-0.28286	1.35836	-1.64122	-1.25157	-1.53443	0.106793
Ssa#S30259205	0.0106372		PHD finger protein 12	danio rerio phd finger protein 12 mrna	PHD finger protein 12 isoform 1 [Homo sapiens]	-0.11059	0.890471	-1.00106	0.000504573	-0.110086	0.890976
Omy#S34424868	0.0467752		unnamed protein product	synthetic construct clone: homo sapiens nuak2 gene for nuak snf1-like without stop in flexi system	NUAK family, SNF1-like kinase, 2 [Homo sapiens]	0.0279588	1.76049	-1.73253	-0.823334	-0.795376	0.937156
Ssa#S18857395	0.0115214		PREDICTED: similar to Zinc finger protein 135 (Zinc finger protein 61) (Zinc finger protein 78-like 1)	danio rerio zinc finger protein 135 (zinc finger protein 61) (zinc finger protein 78-like 1) mrna	similar to hCG40021 [Homo sapiens]	0.0985901	0.9762	-0.87761	-0.0149959	0.0835942	0.961204
Ssa#DW576095	0.041624		kinesin family member 4	danio rerio zgc:66125 (zgc:66125) mrna	kinesin family member 4 [Homo sapiens]	0.193863	1.39082	-1.19696	-1.2494	-1.05554	0.141425
Ssa#DY702228	0.0212308		Zgc:73317 protein	gasterosteus aculeatus clone cec33-g08 mrna sequence	Adenylyl cyclase-associated protein 1 [Salmo salar]	0.330207	1.77901	-1.4488	-2.48842	-2.15821	-0.709414
Ssa#TC74155	0.0257307		unnamed protein product	rattus norvegicus cofactor required for sp1 transcriptional subunit 150kda mrna	mediator complex subunit 14 [Homo sapiens]	0.348417	0.919504	-0.571087	-0.560067	-0.211649	0.359437
Ssa#DW559011	0.0248287		PREDICTED: im:7139872	danio rerio im:7139872 (im:7139872) mrna	GRINL1A combined protein isoform 2 [Homo sapiens]	0.45803	0.808523	-0.350493	-0.666462	-0.208432	0.142061
Ssa#KSS1564	0.0462586		unnamed protein product	salmo salar fam53b mrna	FAM53B [Salmo salar]	0.494264	1.48528	-0.99102	-0.76075	-0.266486	0.724534
Omy#S18095700	0.0118109		PREDICTED: similar to FBP32	anguilla japonica mrna for fucolectin- complete cds	FBPL4 [Oncorhynchus mykiss]	0.500367	0.873887	-0.37352	-0.482113	0.0182548	0.391775
Ssa#TC106741	0.0373422		checkpoint kinase 2	oncorhynchus mykiss checkpoint kinase 2 complete cds	checkpoint kinase 2 [Oncorhynchus mykiss]	0.587357	1.51848	-0.931127	-1.40625	-0.818893	0.112233
Ssa#KSS4526	0.0154292	Antiviral	P52rIPK	bos taurus misc_rna miscrna	protein-kinase, interferon-inducible double stranded RNA dependent inhibitor, repressor of (P58 repressor) [Homo sapiens]	0.659468	1.32745	-0.667986	-2.42429	-1.76482	-1.09684
Ssa#S35565095	0.0374695		PREDICTED: similar to transglutaminase 5	homo sapiens transglutaminase 2 (c protein-glutamine-gamma-glutamyltransferase) transcript variant mrna	transglutaminase [Oncorhynchus keta]	0.832526	1.28468	-0.452159	-0.545996	0.28653	0.738688
Ssa#TC110398	0.0103572		PREDICTED: similar to TBC1 domain family, member 8B (with GRAM domain)	danio rerio si:dkey- (si:dkey- ) mrna	TBC1 domain family, member 8B (with GRAM domain) isoform a [Homo sapiens]	0.872377	1.59307	-0.72069	-1.17511	-0.302736	0.417954
Ssa#S31967487	0.000564625		ODF2	danio rerio odf2 mrna	outer dense fiber of sperm tails 2 isoform 1 [Homo sapiens]	1.16797	1.65952	-0.491543	0.228077	1.39605	1.8876
Omy#S34308906	0.0233838		Wu:fd18f09 protein	danio rerio wu: mrna (cdna clone image:7145448) partial cds	cancer susceptibility candidate 5 isoform 1 [Homo sapiens]	1.27503	2.11353	-0.838499	-0.983992	0.291037	1.12954
Ssa#DY693423	0.0257806		PREDICTED: similar to Leucine-rich repeats and IQ motif containing 2	salmo salar centrosomal protein of 97 kda mrna	Centrosomal protein of 97 kDa [Salmo salar]	1.39838	2.62465	-1.22628	-1.0273	0.371076	1.59735
Ssa#STIR34842	0.0406592		PREDICTED: similar to mitochondrial tumor suppressor 1	mus musculus mitochondrial tumor suppressor 1 nuclear gene encoding mitochondrial transcript variant mrna	mitochondrial tumor suppressor 1 isoform 1 [Homo sapiens]	0.855974	-0.178121	1.0341	-1.08618	-0.230203	-1.2643
Omy#CA374438	0.0200768		NDRG3	tetraodon nigroviridis full-length cdna	NDRG3 [Salmo salar]	0.882468	-0.154473	1.03694	-1.48949	-0.607025	-1.64397
Ssa#S31971391	0.00704896		unnamed protein product	rattus norvegicus transmembrane protein 1 mrna	transmembrane protein 1 isoform a [Homo sapiens]	0.910191	-0.105361	1.01555	0.409725	1.31992	0.304365
Omy#CA356233	0.0473056		vacuolar protein sorting 33B	danio rerio vacuolar sorting protein 33b complete cds	Vacuolar protein sorting-associated protein 33A [Salmo salar]	0.918736	-0.691638	1.61037	-0.931088	-0.0123525	-1.62273
Omy#BX888358	0.040224		unnamed protein product	danio rerio ogt(o-glc-nac transferase)-interacting protein 106 kda mrna	OGT(O-Glc-NAc transferase)-interacting protein 106 KDa isoform 1 [Homo sapiens]	1.0607	-0.32203	1.38272	0.365783	1.42648	0.0437531
Ssa#S30240633	0.0232026		Dachshund c	mus musculus dachshund 1 transcript variant mrna	dachshund homolog 1 isoform b [Homo sapiens]	1.17369	-0.0111016	1.18479	0.192836	1.36652	0.181735
Ssa#TC85544	0.0294738		hypothetical protein LOC779750	gasterosteus aculeatus clone cfw242-f05 mrna sequence	transmembrane protein 206 [Homo sapiens]	1.21988	-0.353638	1.57352	-0.311235	0.908648	-0.664872
Ssa#S31982838	0.0228651		thyroid hormone receptor associated protein complex component TRAP230/KIAA0192	danio rerio mediator of rna polymerase ii subunit 12 homolog mrna	mediator of RNA polymerase II transcription, subunit 12 homolog [Homo sapiens]	1.22602	-0.238545	1.46456	-0.311418	0.9146	-0.549964
Ssa#CA040423	0.0198036	Antiviral and IFN response	PREDICTED: similar to very large inducible GTPase 1	danio rerio very large inducible gtpase 1 mrna	up-regulated gene 4 isoform 3 [Homo sapiens]	1.23772	-0.511304	1.74902	0.056783	1.2945	-0.454521
Omy#CA384715	0.027981		PREDICTED: similar to oxysterol binding protein 2	zebrafish dna sequence from clone ch211-153b4 in linkage group complete sequence	oxysterol binding protein 2 isoform a [Homo sapiens]	1.27387	-0.915378	2.18925	-0.00297989	1.27089	-0.918358
Omy#S34422055	0.0431321		unnamed protein product	danio rerio tbc1 domain member 20 mrna	TBC1 domain family, member 20 [Homo sapiens]	1.44201	0.0504793	1.39153	-1.02074	0.421264	-0.970264
Ssa#TC106018	0.0154645		PREDICTED: similar to olfactomedin 4	homo sapiens myocilin miscrna	olfactomedin 4 precursor [Homo sapiens]	1.62884	0.10494	1.5239	-0.397286	1.23156	-0.292346
Ssa#DY732799	0.022997		unnamed protein product	tetraodon nigroviridis full-length cdna	coiled-coil domain containing 100 [Homo sapiens]	1.71874	0.271259	1.44748	-0.00916167	1.70958	0.262098
Omy#S34309131	0.0193359		unnamed protein product	ictalurus punctatus clone seed01r transcription factor cp2 partial cds	Transcription factor CP2-like protein 1 [Salmo salar]	1.93026	-0.587236	2.51749	-0.779567	1.15069	-1.3668
Omy#CR371760	0.042243		PREDICTED: similar to F-box protein 47	taeniopygia guttata f-box protein 47 partial mrna	F-box protein 47 [Homo sapiens]	2.10073	0.105564	1.99517	-0.139681	1.96105	-0.0341172
Omy#S15340851	0.0383748		type II iodothyronine deiodinase	oncorhynchus mykiss type ii iodothyronine deiodinase 3 utr	type II iodothyronine deiodinase [Oncorhynchus mykiss]	2.46133	0.0720279	2.38931	-0.0492044	2.41213	0.0228235

## Sheet: 8w
ProbeName	p	Kegg and STARS annotation	B2GO_BlastnHit	B2GO_BlastxHit	STARS name	CMS1-REF	CMS2-REF	CMS1-CMS2	REF(Norm)	CMS1(Norm)	CMS2(Norm)
Omy#CA354845	0.0162211	Immune system; Signal Transduction	PREDICTED: similar to v-akt murine thymoma viral oncogene homolog 1	homo sapiens v-akt murine thymoma viral oncogene homolog 1 transcript variant mrna	v-akt murine thymoma viral oncogene 2-like protein [Salmo salar]	2.02838	2.90927	-0.88089	-1.90407	0.124302	1.00519
Ssa#S30266224	0.0384819	1-Immune	CD226 antigen	salmo salar cd226 antigen mrna	CD226 antigen [Salmo salar]	-2.61203	-1.32673	-1.2853	1.71358	-0.898452	0.386851
Ssa#S35485977	0.0393293	1-Immune	CD40 ligand	salmo salar cd40 ligand mrna	CD40 ligand [Salmo salar]	-0.817175	-0.572281	-0.244894	0.82997	0.0127945	0.257689
Ssa#S48427799	0.0498691	1-Immune	CD63 antigen	tetraodon nigroviridis full-length cdna	CD63 antigen [Salmo salar]	-0.796994	0.99662	-1.79361	-0.180963	-0.977957	0.815657
Ssa#CA049694	0.00164106	1-Immune adhesion	PREDICTED: similar to integrin alpha-4 subunit	---NA---	integrin alpha 4 precursor [Homo sapiens]	-2.07354	-1.94692	-0.126618	0.888071	-1.18547	-1.05885
Ssa#DY702132	0.0376615	1-Immune adhesion	PREDICTED: similar to integrin, alpha 4 (antigen CD49D, alpha 4 subunit of VLA-4 receptor),	---NA---	integrin alpha 4 precursor [Homo sapiens]	-1.5246	-0.773195	-0.751409	0.752626	-0.771978	-0.0205694
Ssa#S31970040	0.0229796	1-Immune Antigen presentation	PREDICTED: similar to skin mucus antibacterial l-amino acid oxidase	myoxocephalus polyacanthocephalus lao mrna for skin mucus antibacterial l-amino acid complete cds	interleukin 4 induced 1 isoform 2 [Homo sapiens]	-0.889408	-1.17928	0.289872	1.43797	0.548566	0.258694
Ssa#S30243811	0.0299327	1-Immune Chemokine	C-C chemokine receptor type 3	homo sapiens chromosome 3 clone rp11- complete sequence	C-C chemokine receptor type 3 [Salmo salar]	-0.788717	-1.3199	0.531179	1.04665	0.257931	-0.273248
Ssa#S31993393	0.0323745	1-Immune Complement	complement receptor-like	oncorhynchus mykiss mrna for complement receptor-like protein splice variant 2	complement receptor-like [Oncorhynchus mykiss]	-0.172085	-1.11811	0.946026	-0.483879	-0.655964	-1.60199
Ssa#S35585217	0.0235133	1-Immune Complement	c3a anaphylatoxin chemotactic receptor	mus musculus complement component 3a receptor 1 complete cds	C3AR_ONCMY RecName: Full=C3a anaphylatoxin chemotactic receptor; Short=C3a-R; Short=C3AR	-1.3388	-0.878024	-0.460778	0.66042	-0.678382	-0.217604
Ssa#S18849877	0.0445725	1-Immune Complement	complement factor Bf-1	oncorhynchus mykiss complement factor bf-1 mrna	complement factor Bf-1 [Oncorhynchus mykiss]	-2.1269	-0.899698	-1.2272	-0.351918	-2.47881	-1.25162
Ssa#S48442658	0.0391969	1-Immune Cytokine	M17 homologue	paralichthys olivaceus m17h mrna for m17 complete cds	IL-6 subfamily member M17 [Oncorhynchus mykiss]	-1.75606	-1.69578	-0.0602746	1.6639	-0.0921512	-0.0318766
Omy#CA377250	0.0294997	1-immune cytokine	unnamed protein product	danio rerio skin mucus antibacterial l-amino acid oxidase mrna	interleukin 4 induced 1 isoform 2 [Homo sapiens]	-1.12243	-2.1225	1.00007	1.25598	0.133554	-0.866521
Ssa#DW557277	0.0188816	1-Immune Cytokine receptor	macrophage colony-stimulating factor receptor	sparus aurata mrna for macrophage colony stimulating factor receptor (csf1r gene)	macrophage colony-stimulating factor receptor [Oncorhynchus mykiss]	-0.219373	-1.68584	1.46647	0.97811	0.758737	-0.707731
Ssa#S35595553	0.00220649	1-Immune Cytokine receptor	AF401631_1TNF decoy receptor	oncorhynchus mykiss tnf decoy receptor complete cds	TNF decoy receptor [Oncorhynchus mykiss]	-1.56409	-1.66754	0.103449	1.62929	0.0652017	-0.038247
Ssa#S48408611	0.00766909	1-Immune Cytokine receptor	Interleukin-2 receptor subunit beta	---NA---	Interleukin-2 receptor subunit beta [Salmo salar]	-0.590666	-0.63795	0.0472847	0.412789	-0.177877	-0.225161
Ssa#S18892319	0.0184403	1-immune cytokine receptor	interleukin-1 receptor-like protein	salmo salar interleukin-1 receptor-like protein (il-1rl) mrna	interleukin-1 receptor-like protein [Salmo salar]	-1.35108	-0.533324	-0.81776	0.395849	-0.955236	-0.137476
Ssa#S31981622	0.00882283	1-Immune Effector	Granzyme A	paralichthys olivaceus mrna for granzyme i- complete cds	Granzyme A precursor [Salmo salar]	-1.60484	-1.55431	-0.0505238	2.27454	0.669702	0.720226
Ssa#DY714977	0.0184381	1-Immune Effector	Damage-regulated autophagy modulator	salmo salar damage-regulated autophagy modulator mrna	Damage-regulated autophagy modulator [Salmo salar]	-0.47726	-0.61475	0.13749	0.605656	0.128396	-0.00909432
Ssa#S35536498	0.0385834	1-Immune endothelium	T-cell receptor alpha chain V region 2B4 precursor	salmo salar clone ssal-evd-522-147 t-cell receptor alpha chain v region 2b4 precursor complete cds	T-cell receptor alpha chain V region 2B4 precursor [Salmo salar]	0.561273	-1.13923	1.70051	0.243957	0.80523	-0.895277
Ssa#S48413574	0.0115763	1-Immune IFN-virus response	unnamed protein product	---NA---	interferon induced with helicase C domain 1 [Homo sapiens]	-0.722369	-1.82751	1.10514	0.219912	-0.502457	-1.6076
Omy#CA379360	0.00927438	1-Immune IFN-virus response	PREDICTED: similar to very large inducible GTPase 1	danio rerio very large inducible gtpase 1 mrna	up-regulated gene 4 isoform 3 [Homo sapiens]	-0.566316	-1.1154	0.549081	0.821379	0.255063	-0.294018
Omy#TC148385	0.0344223	1-Immune IFN-virus response	Tripartite motif-containing protein 25	danio rerio tripartite motif-containing protein 16 (estrogen-responsive b box protein) mrna	fish virus induced TRIM protein [Oncorhynchus mykiss]	-0.0649831	-1.7188	1.65382	0.35468	0.289697	-1.36412
Omy#BX874038	0.0176213	1-Immune IFN-virus response	Tripartite motif-containing protein 16	danio rerio tripartite motif-containing protein 16 (estrogen-responsive b box protein) mrna	fish virus induced TRIM protein [Oncorhynchus mykiss]	-0.0445765	-0.710719	0.666142	0.334649	0.290072	-0.37607
Ssa#BQ035726	0.00481316	1-Immune IFN-virus response	PREDICTED: similar to mCG1046517	danio rerio mcg1046517 mrna	Very large inducible GTPase 1-3	-1.81798	-2.26183	0.443847	0.30086	-1.51712	-1.96097
Ssa#S18855772	0.0432571	1-Immune IFN-virus response	Bloodthirsty	salmo salar clone ssal-eve-512-004 lyr motif-containing protein 5 complete cds	52 kDa Ro protein-2	-1.25891	-1.80914	0.550236	1.2751	0.0161986	-0.534038
Ssa#S22497299	0.0356948	1-Immune IFN-virus response	interferon, gamma	salmo salar interferon gamma mrna	interferon, gamma [Salmo salar]	-1.02518	-1.02784	0.00265335	1.73782	0.712639	0.709986
Ssa#S35597062	0.0391651	1-Immune IFN-virus response	PREDICTED: similar to mCG142254	mus musculus chromosome clone wi1- complete sequence	mucin 5, subtype B, tracheobronchial [Homo sapiens]	-0.766296	-0.736761	-0.0295346	1.0895	0.323205	0.35274
Ssa#DW006200	0.0413232	1-Immune IFN-virus response	JAK1_MOUSERecName: Full=Tyrosine-protein kinase JAK1; AltName: Full=Janus kinase 1; Short=JAK-1	cyifjakcyprinus carpio tyrosine kinase (f-jak1) complete cds	janus kinase 1 [Homo sapiens]	-0.703511	-0.698468	-0.0050433	0.469302	-0.23421	-0.229166
Ssa#STIR19388	0.0417972	1-Immune IFN-virus response	unnamed protein product	---NA---	similar to LDLR dan isoform 5 [Danio rerio]	-0.777254	-0.465194	-0.31206	0.561112	-0.216142	0.0959176
Ssa#S30293256	0.00475367	1-Immune IFN-virus response	DEAH (Asp-Glu-Ala-His) box polypeptide 15	salmo salar clone ssal-rgf-536-171 pre-mrna-splicing factor atp-dependent rna helicase dhx15 pseudogene cds	DEAH (Asp-Glu-Ala-His) box polypeptide 15 [Homo sapiens]	-0.822011	0.78802	-1.61003	-1.22318	-2.04519	-0.435161
Ssa#S35587819	0.0310838	1-Immune Ig	Ig lambda chain V-I region BL2 precursor	salmo salar clone ssal-evf-561-151 t-cell receptor alpha chain v region ctl-l17 precursor complete cds	Ig lambda chain V-I region BL2 precursor [Salmo salar]	-1.45532	-1.62135	0.166033	1.53537	0.0800569	-0.0859764
Ssa#S35700501	0.00343662	1-Immune Ig	Ig mu chain C region	oncorhynchus mykiss clone 4bb immunoglobulin tau heavy chain secretory form partial cds	immunoglobulin tau heavy chain constant region secreted form [Salmo salar]	-1.45369	-1.49972	0.0460277	0.957356	-0.496335	-0.542362
Omy#CF752815	0.0447621	1-Immune Ig	immunoglobulin mu heavy chain	oncorhynchus mykiss clone 1114 immunoglobulin mu heavy chain partial cds	immunoglobulin mu heavy chain [Oncorhynchus mykiss]	-1.47486	0.857876	-2.33274	0.459218	-1.01565	1.31709
Ssa#KSSb2476	0.00856682	1-Immune Ig receptor	High affinity immunoglobulin epsilon receptor subunit gamma precursor	salmo salar clone ssal-rgg-520-161 high affinity immunoglobulin epsilon receptor subunit gamma precursor complete cds	High affinity immunoglobulin epsilon receptor subunit gamma precursor [Salmo salar]	-1.99224	-0.518627	-1.47361	0.143155	-1.84908	-0.375472
Ssa#S35700201	0.00710071	1-Immune Lymphocyte	SLAM family member 8 precursor	salmo salar clone ssal-evf-521-069 slam family member 8 precursor complete cds	SLAM family member 8 precursor [Salmo salar]	-1.06158	-0.568425	-0.493154	0.615684	-0.445896	0.0472586
Ssa#S48406409	0.0112121	1-Immune Lymphocyte - negative	Lymphocyte antigen 75 precursor	salmo salar clone ssal-rgf-518-262 lymphocyte antigen 75 precursor partial cds	Lymphocyte antigen 75 precursor [Salmo salar]	1.04606	0.635171	0.41089	-1.22202	-0.175958	-0.586848
Ssa#S48395929	0.0312553	1-Immune negative	unnamed protein product	salmo salar clone ssal-rgf-504-140 nfx1-type zinc finger-containing protein 1 pseudogene cds	zinc finger, NFX1-type containing 1 [Homo sapiens]	1.19039	2.07219	-0.881807	-0.777831	0.412555	1.29436
Ssa#S35545523	0.0438879	1-Immune protease	matrix metalloproteinase 13	salmo salar matrix metalloproteinase 13 mrna	matrix metalloproteinase 13 [Salmo salar]	-1.90369	-1.97412	0.070431	2.15339	0.249697	0.179266
Ssa#S35683164	0.0104628	1-Immune receptor	PREDICTED: similar to CD22 antigen	danio rerio novel protein containing immunoglobulin domains mrna	similar to leukocyte immune-type receptor 3 [Danio rerio]	-0.537281	-0.614279	0.0769988	0.638787	0.101507	0.024508
Ssa#TC107842	0.0197691	1-Immune T cells	T cell receptor alpha	salmo salar clone tcrav27-1_j95 t cell receptor alpha partial cds	T cell receptor alpha [Salmo salar]	-0.438538	-0.98121	0.542672	1.39837	0.959829	0.417157
Ssa#S35494290	0.0465645	1-Immune T cells	CD8 beta	salmo salar cd8 beta complete cds	CD8 beta [Oncorhynchus mykiss]	-0.353073	-0.611895	0.258822	0.758069	0.404996	0.146174
Ssa#TC103193	0.0299185	1-Immune T cells	Leukocyte common antigen precursor	danio rerio protein tyrosine receptor c mrna	Leukocyte common antigen precursor [Salmo salar]	-0.240687	-0.932175	0.691488	-0.00824229	-0.248929	-0.940417
Omy#CA368982	0.0040992	1-Immune T cells	T-cell immunoglobulin and mucin domain-containing protein 4 precursor	salmo salar clone ssal-rgf-503-260 t-cell immunoglobulin and mucin domain-containing protein 4 precursor complete cds	T-cell immunoglobulin and mucin domain-containing protein 4 precursor [Salmo salar]	-2.09376	-1.39082	-0.702942	1.65955	-0.434213	0.268729
Ssa#TC109235	0.0484821	1-Immune T cells	T cell receptor alpha	salmo salar clone tcrav9-2_j29_1 t cell receptor alpha partial cds	T cell receptor alpha [Salmo salar]	-1.66118	-1.84669	0.185512	1.69743	0.0362469	-0.149265
Ssa#S35603081	0.0260032	1-Immune T cells	T-cell receptor alpha chain V region HPB-MLT precursor	salmo salar clone ssal-evd-519-222 t-cell receptor alpha chain v region hpb-mlt precursor complete cds	T-cell receptor alpha chain V region HPB-MLT precursor [Salmo salar]	-1.24029	-1.41606	0.175771	1.14963	-0.0906645	-0.266436
Ssa#S37959058	0.0255272	1-Immune T cells	-	salmo salar clone tcrav9-8_j45 t cell receptor alpha partial cds	T cell receptor alpha [Salmo salar]	-1.06571	-0.924597	-0.141116	1.5055	0.439789	0.580905
Ssa#S37959267	0.0468089	1-Immune T cells	T cell receptor alpha	salmo salar clone tcrav4-10_j80 t cell receptor alpha partial cds	T cell receptor alpha [Salmo salar]	-0.75443	-1.08408	0.329654	1.40691	0.652481	0.322827
Ssa#S37438812	0.0463317	1-Immune T cells	CD3epsilon	salmo salar cd3epsilon complete cds	CD3epsilon [Salmo salar]	-0.701328	-0.750999	0.0496707	0.483204	-0.218124	-0.267795
Ssa#S37438814	0.0496394	1-Immune T cells	CD3gammadelta-A	salmo salar cd3gammadelta-a complete cds	CD3gammadelta-A [Salmo salar]	-0.654294	-0.47451	-0.179785	0.981063	0.326769	0.506553
Omy#TC163062	0.0207101	1-Immune T cells	unnamed protein product	danio rerio t-cell homeobox 3b mrna	T-cell leukemia homeobox 3 [Homo sapiens]	1.4351	-0.154178	1.58927	-1.47284	-0.0377388	-1.62701
Ssa#S35595553	0.00220649	1-Immune TNF	AF401631_1TNF decoy receptor	oncorhynchus mykiss tnf decoy receptor complete cds	TNF decoy receptor [Oncorhynchus mykiss]	-1.56409	-1.66754	0.103449	1.62929	0.0652017	-0.038247
Ssa#S35568707	0.0392628	Acts as a co-chaperone with an Hsp70 protein.	DnaJ (Hsp40) homolog, subfamily B, member 9	danio rerio zgc:114162 (zgc:114162) mrna	DnaJ homolog subfamily B member 9 [Salmo salar]	-0.806491	-0.693804	-0.112688	0.241177	-0.565314	-0.452627
Ssa#STIR16455	0.0400697	Amino Acid Metabolism	PREDICTED: similar to alpha-aminoadipate aminotransferase	bos taurus aminoadipate aminotransferase complete cds	alpha-aminoadipate aminotransferase [Homo sapiens]	0.880453	0.221076	0.659377	-0.77718	0.103273	-0.556104
Ssa#EL697723	0.0310496	Amino Acid Metabolism	creatine kinase-2	tetraodon nigroviridis full-length cdna	creatine kinase-2 [Salmo salar]	1.47339	0.841895	0.631495	-0.593486	0.879904	0.248409
Ssa#CN181292	0.0439511	Amino Acid Metabolism	Creatine kinase, ubiquitous mitochondrial precursor	tetraodon nigroviridis full-length cdna	Creatine kinase, ubiquitous mitochondrial precursor [Salmo salar]	0.219852	2.31099	-2.09113	-0.938503	-0.718651	1.37248
Omy#NP544392	0.00935734	Amino Acid Metabolism	AF137229_1mixed lineage leukemia-like protein	af137229oncorhynchus mykiss mixed lineage leukemia-like protein partial cds	AF137229_1 mixed lineage leukemia-like protein [Oncorhynchus mykiss]	0.558699	1.87939	-1.32069	-0.9084	-0.349701	0.970993
Ssa#CA048628	0.0132915	anti-apoptosis	NG,NG-dimethylarginine dimethylaminohydrolase 2	salmo salar -dimethylarginine dimethylaminohydrolase 2 mrna	NG,NG-dimethylarginine dimethylaminohydrolase 2 [Salmo salar]	-0.638858	-2.06206	1.4232	1.50162	0.862761	-0.560443
Omy#S23940134	0.00297329	Antiviral and IFN response	GTPase IMAP family member 7	salmo salar clone ssal-evd-552-052 gtpase imap family member 7 complete cds	GTPase IMAP family member 7 [Salmo salar]	-0.327861	-1.62741	1.29955	0.32626	-0.00160122	-1.30115
Ssa#S31982099	0.0367446	Apoptosis	Pleckstrin homology domain-containing family A member 1	salmo salar pleckstrin homology domain-containing family a member 1 mrna	Pleckstrin homology domain-containing family A member 1 [Salmo salar]	-0.269312	-1.84465	1.57534	0.325461	0.0561494	-1.51919
Ssa#TC107691	0.0424814	Apoptosis	heart adaptor protein 1b	mus musculus chromosome clone rp24- complete sequence	pleckstrin homology domain containing, family A member 7 [Homo sapiens]	0.870538	0.256869	0.613669	-0.88578	-0.0152427	-0.628911
Ssa#DW559421	0.0132863	Apoptosis	Ras-related protein Rab-31	tetraodon nigroviridis full-length cdna	Ras-related protein Rab-31 [Salmo salar]	-0.237896	-1.90234	1.66445	0.576907	0.339011	-1.32544
Omy#S23946132	0.0415165	B-cell	novel protein similar to vertebrate B-cell CLL/lymphoma 11B (zinc finger protein) (BCL11B)	homo sapiens b-cell cll lymphoma 11b (zinc finger protein) transcript variant mrna	B-cell CLL/lymphoma 11B isoform 1 [Homo sapiens]	1.01125	0.0508054	0.960448	-0.552038	0.459216	-0.501232
Omy#S18164426	0.045511	Carbohydrate Metabolism	galactosidase, beta 1	danio rerio beta mrna (cdna clone mgc:192724 image:100061185) complete cds	galactosidase, beta 1 isoform a [Homo sapiens]	-0.646219	-0.901483	0.255265	0.457065	-0.189154	-0.444418
Ssa#S30261941	0.0193212	Carbohydrate Metabolism	Pyruvate kinase muscle isozyme	homo sapiens pyruvate liver and rbc nuclear gene encoding mitochondrial transcript variant mrna	Pyruvate kinase muscle isozyme [Salmo salar]	0.86063	-0.92776	1.78839	-1.44842	-0.58779	-2.37618
Ssa#S18889316	0.0427215	Carbohydrate Metabolism	glycogen synthase 1 (muscle)	bos taurus glycogen synthase 1 mrna	glycogen synthase 1 (muscle) [Homo sapiens]	-1.73798	-0.672804	-1.06518	0.281613	-1.45637	-0.391191
Omy#BX887921	0.0313869	Cardiovascular Diseases	putative dystrophin	homo sapiens dystrophin transcript variant mrna	dystrophin Dp427m isoform [Homo sapiens]	-1.02721	-1.82451	0.797303	0.50098	-0.526228	-1.32353
Omy#CA358823	0.00644872	Cardiovascular Diseases	unnamed protein product	rattus norvegicus transcript variant 1 mrna	desmoplakin isoform II [Homo sapiens]	1.2853	1.12092	0.164372	-0.702235	0.583061	0.418688
Ssa#S48371757	0.022351	Cardiovascular Diseases	0	mus musculus titin transcript variant n2- mrna	titin isoform N2-A [Homo sapiens]	0.487024	1.59864	-1.11162	-0.416498	0.0705265	1.18214
Ssa#TC84964	0.0319663	Cardiovascular Diseases	0	danio rerio titin a mrna	titin isoform N2-B [Homo sapiens]	0.928155	1.58487	-0.65672	-0.829773	0.0983817	0.755102
Ssa#S35516641	0.0468476	Cardiovascular Diseases	0	mus musculus titin transcript variant n2- mrna	Titin	0.560056	-1.38067	1.94073	-0.71348	-0.153423	-2.09415
Ssa#S35563611	0.0319711	Cell apoptosis	Programmed cell death protein 10	tetraodon nigroviridis full-length cdna	Programmed cell death protein 10 [Salmo salar]	-0.0255774	-0.854201	0.828623	-0.039163	-0.0647403	-0.893364
Omy#CA384493	0.0417595	Cell apoptosis	Zgc:158157 protein	zebrafish dna sequence from clone dkey-205e15 in linkage group complete sequence	death associated transcription factor 1-like [Danio rerio]	0.106413	-1.14314	1.24955	-0.567119	-0.460706	-1.71026
Ssa#DW565559	0.00564825	Cell apoptosis	unnamed protein product	danio rerio programmed cell death 11 mrna	programmed cell death 11 [Danio rerio]	-1.26935	-2.00657	0.737219	0.535971	-0.733376	-1.47059
Ssa#CK879149	0.027946	Cell apoptosis	Programmed cell death protein 2	osmerus mordax clone omor-eva-509-378 programmed cell death protein 2 complete cds	programmed cell death 2-like [Homo sapiens]	-0.481681	-0.828744	0.347063	0.631167	0.149486	-0.197576
Ssa#DY714977	0.0184381	Cell Apoptosis	Damage-regulated autophagy modulator	salmo salar damage-regulated autophagy modulator mrna	Damage-regulated autophagy modulator [Salmo salar]	-0.47726	-0.61475	0.13749	0.605656	0.128396	-0.00909432
Ssa#DY702496	0.0183708	Cell apoptosis	PREDICTED: similar to Death-inducer obliterator 1 (DIO-1) (Death-associated transcription factor 1) (DATF-1) (hDido1)	homo sapiens death inducer-obliterator 1 transcript variant mrna	death inducer-obliterator 1 isoform b [Homo sapiens]	1.50107	0.852268	0.648802	-0.795806	0.705264	0.0564619
Omy#S34315100	0.0146608	Cell apoptosis	unnamed protein product	ornithorhynchus anatinus ubiquitin carboxyl-terminal hydrolase 47 (ubiquitin thioesterase 47) (ubiquitin-specific-processing protease 47) (deubiquitinating enzyme 47) mrna	ubiquitin specific protease 47 [Homo sapiens]	1.35065	2.40724	-1.05658	-1.46933	-0.11868	0.937903
Ssa#DY714977	0.0184381	Cell Autopahgy	Damage-regulated autophagy modulator	salmo salar damage-regulated autophagy modulator mrna	Damage-regulated autophagy modulator [Salmo salar]	-0.47726	-0.61475	0.13749	0.605656	0.128396	-0.00909432
Ssa#S35476056	0.00139879	Cell Communication	Tln1 protein	danio rerio talin mrna (cdna clone image:8147572) partial cds	talin 1 [Homo sapiens]	-0.162948	-1.16354	1.00059	-0.159514	-0.322462	-1.32306
Omy#S15340917	0.03339	Cell Communication	insulin receptor b	homo sapiens insulin receptor transcript variant mrna	insulin receptor b [Oncorhynchus mykiss]	0.937988	1.668	-0.730015	-1.05892	-0.120927	0.609088
Ssa#S31981372	0.00923783	Cell cycle	valosin containing protein	oncorhynchus mykiss valosin containing protein mrna	valosin containing protein [Oncorhynchus mykiss]	-0.385692	-0.891674	0.505982	-0.121938	-0.507629	-1.01361
Ssa#EG938590	0.0260578	Cell cytoskeleton	PREDICTED: microfilament and actin filament cross-linker protein isoform 4	---NA---	microfilament and actin filament cross-linker protein isoform b [Homo sapiens]	-0.0340887	-0.690473	0.656384	-0.273949	-0.308037	-0.964422
Ssa#TC111519	0.0325339	Cell cytoskeleton	Inverted formin-2	homo sapiens inverted fh2 and wh2 domain containing transcript variant mrna	Inverted formin-2 [Salmo salar]	0.119291	-0.691177	0.810468	-0.375617	-0.256327	-1.06679
Ssa#DY715252	0.025673	Cell cytoskeleton	microtubule associated serine/threonine kinase-like	danio rerio microtubule associated serine threonine kinase-like mrna	microtubule associated serine/threonine kinase-like [Homo sapiens]	0.69568	0.539454	0.156226	-0.141149	0.55453	0.398304
Ssa#S30279578	0.0125976	Cell cytoskeleton	adducin 3 (gamma)	danio rerio adducin 3 mrna (cdna clone mgc:192731 image:100061192) complete cds	Beta-adducin [Salmo salar]	0.335933	-1.14617	1.4821	-1.32545	-0.989522	-2.47162
Omy#S19712179	0.0190522	Cell DNA	DNA polymerase subunit delta-2	salmo salar clone ssal-rgf-541-170 dna polymerase subunit delta-2 complete cds	DNA polymerase subunit delta-2 [Salmo salar]	2.17354	2.07893	0.0946124	-1.37043	0.80311	0.708498
Omy#S34424859	0.0435325	Cell Folding	PREDICTED: similar to SREBF chaperone protein	mus musculus srebf chaperone transcript variant mrna	SREBF chaperone protein [Homo sapiens]	-0.268438	0.668684	-0.937122	0.227366	-0.0410717	0.89605
Omy#CX028537	0.0273471	Cell Growth and Death	structural maintenance of chromosomes 1A	tetraodon nigroviridis full-length cdna	structural maintenance of chromosomes 1A [Homo sapiens]	-0.260214	-0.835996	0.575782	0.0421069	-0.218107	-0.793889
Omy#S15332619	0.0365165	Cell Growth and Death	novel protein (zgc:56093)	homo sapiens chk1 checkpoint homolog ( pombe) transcript variant mrna	CHK1 checkpoint homolog [Homo sapiens]	-0.626532	2.24233	-2.86886	0.0301586	-0.596374	2.27249
Ssa#EG647727	0.0467139	Cell GTP signaling	unnamed protein product	zebrafish dna sequence from clone dkey- complete sequence	Rho GTPase activating protein 21 [Homo sapiens]	-0.758872	-2.12535	1.36648	0.991082	0.23221	-1.13427
Ssa#S35664360	0.0191916	Apoptosis	Regulator of G-protein signaling 1	danio rerio regulator of g-protein signalling 13 mrna	Regulator of G-protein signaling 1 [Salmo salar]	-0.509826	-0.607068	0.0972423	0.874302	0.364476	0.267234
Omy#CA364905	0.00605271	Cell Myofiber	0	homo sapiens titin transcript variant n2- mrna	Titin	-0.259612	-1.6257	1.36609	-0.782247	-1.04186	-2.40795
Ssa#S35517160	0.0456604	Cell Myofiber	titin-like	gallus gallus ttn mrna for partial cds	titin isoform N2-B [Homo sapiens]	-0.131963	-1.04519	0.913223	-1.00004	-1.132	-2.04522
Ssa#STIR39355	0.0104895	Cell Myofiber	Actin, alpha cardiac	tetraodon nigroviridis full-length cdna	actin [Oncorhynchus keta]	-0.121937	-1.51462	1.39268	0.0712392	-0.0506975	-1.44338
Ssa#EG870563	0.0106973	Cell Myofiber	0	homo sapiens titin transcript variant novex- mrna	titin isoform N2-B [Homo sapiens]	0.0243079	-1.31718	1.34149	-0.723605	-0.699297	-2.04079
Ssa#S35514998	0.0438943	Cell Myofiber	myomesin 1, 185kDa	rattus norvegicus myomesin 1 185kda mrna	myomesin 2 [Salmo salar]	0.0332664	-0.758575	0.791841	-0.592464	-0.559198	-1.35104
Ssa#S35499461	0.043233	Cell Myofiber	PREDICTED: titin a	homo sapiens titin transcript variant novex- mrna	titin isoform N2-B [Homo sapiens]	0.0357481	-0.938588	0.974336	-0.677827	-0.642078	-1.61641
Ssa#S35531104	0.00198693	Cell Myofiber	0	danio rerio titin a and titin b complete alternatively spliced	titin isoform N2-B [Homo sapiens]	-1.20796	-2.56111	1.35315	-0.00552464	-1.21348	-2.56664
Ssa#TC100776	0.0417399	Cell Myofiber	0	homo sapiens titin transcript variant n2- mrna	titin isoform N2-B [Homo sapiens]	1.35096	-0.399688	1.75065	-1.52825	-0.177291	-1.92794
Ssa#S48409039	0.0215289	Cell Nucleus	unnamed protein product	danio rerio peter pan homolog mrna	peter pan homolog [Homo sapiens]	-0.369827	-1.03016	0.660333	0.0251164	-0.34471	-1.00504
Ssa#S35694038	0.014411	Cell Reticulum	unnamed protein product	salmo salar clone ssal-evf-510-059 40s ribosomal protein s9 complete cds	golgi autoantigen, golgin subfamily b, macrogolgin (with transmembrane signal), 1 [Homo sapiens]	0.0485744	-1.01973	1.06831	-0.296007	-0.247432	-1.31574
Ssa#DW557598	0.036777	Cell Reticulum	Vps18 protein	danio rerio vacuolar protein sorting protein mrna (cdna clone mgc:198447 image:9039437) complete cds	vacuolar protein sorting 18 [Homo sapiens]	1.31222	0.888777	0.42344	-0.137502	1.17472	0.751275
Ssa#S18892416	0.0308698	Cell retinoid	AF327708_1retinoic acid receptor-gamma	synthetic construct homo sapiens clone retinoic acid receptor gamma complete cds	AF327708_1 retinoic acid receptor-gamma [Salmo salar]	2.11956	2.94941	-0.829853	-0.812323	1.30723	2.13709
Ssa#TC65653	0.0325984	Cell signaling	Tyrosine-protein kinase Lyn	homo sapiens v-yes-1 yamaguchi sarcoma viral related oncogene homolog transcript variant mrna	Tyrosine-protein kinase Lyn [Salmo salar]	-0.47482	-0.81463	0.33981	0.53157	0.0567494	-0.28306
Ssa#S35545285	0.0391079	Cell Transcription	PREDICTED: similar to Transcription factor 23	homo sapiens transcription factor 23 mrna	transcription factor 23 [Homo sapiens]	-0.880004	-1.87242	0.992417	0.61054	-0.269464	-1.26188
Ssa#KSS1789	0.0412645	Cell Transcription	Si:ch211-51m24.3 protein	sus scrofa clone: expressed in thymus	chromodomain helicase DNA binding protein 4 [Danio rerio]	-0.634548	-0.746472	0.111924	0.229022	-0.405527	-0.51745
Ssa#DW573126	0.0369283	Cell Transport	unnamed protein product	homo sapiens peroxisomal biogenesis factor 5 transcript variant mrna	peroxisomal biogenesis factor 5 [Homo sapiens]	1.17319	0.506158	0.667034	-0.374465	0.798728	0.131693
Omy#S15240754	0.0407343	Cell Ubiquitin	PREDICTED: si:rp71-45k5.9	mus musculus ibr domain containing 3 mrna	ring finger protein 19B [Homo sapiens]	0.725099	0.869765	-0.144666	0.0226938	0.747793	0.892459
Ssa#S30295362	0.040104	Chemokine receptor	PREDICTED: similar to vav 1 oncogene	salmo salar clone ssal-rgf-518-093 proto-oncogene vav pseudogene cds	vav 1 guanine nucleotide exchange factor [Homo sapiens]	0.235423	-1.13636	1.37179	0.144053	0.379476	-0.992309
Ssa#TC105123	0.00033465	Circulatory System; Cardiovascular diseases	troponin T2, cardiac	mus musculus troponin cardiac transcript variant mrna	Troponin T, slow skeletal muscle [Salmo salar]	-0.242573	-1.12145	0.878876	-0.0359224	-0.278495	-1.15737
Omy#BX861778	0.0451644	Development	unnamed protein product	danio rerio eph-like kinase 3 mrna	ephrin receptor EphB3 precursor [Homo sapiens]	1.00418	0.897618	0.106561	-0.44212	0.562058	0.455497
Omy#CA381895	0.0481869	Development	PREDICTED: similar to plexin A1	danio rerio plexin a1 mrna	plexin A1 [Homo sapiens]	0.121122	1.08129	-0.960165	-0.183223	-0.0621009	0.898064
Omy#TC134480	0.010544	Digestive System	hypothetical protein LOC561607	mus musculus hephaestin transcript variant mrna	hephaestin-like 1 [Homo sapiens]	-2.43891	-1.30918	-1.12972	1.63041	-0.808492	0.321229
Ssa#S18892292	0.0353472	Digestive System	putative Na/K/2Cl cotransporter	oreochromis mossambicus na-k-cl cotransporter complete cds	putative Na/K/2Cl cotransporter [Salmo salar]	1.12289	1.35912	-0.236229	-0.930953	0.191935	0.428164
Ssa#S35596838	0.0413611	Eicosanoids	cytochrome P450	tetraodon nigroviridis full-length cdna	cytochrome P450 [Salmo salar]	0.508996	1.67271	-1.16371	-2.06947	-1.56048	-0.396766
Omy#CX719017	0.0223773	Energy Metabolism	cytochrome oxidase subunit 3	oncorhynchus mykiss complete genome	AF392054_7 cytochrome c oxidase subunit III [Oncorhynchus tshawytscha]	1.20053	1.42757	-0.227041	-0.0475109	1.15302	1.38006
Ssa#CB513993	0.0155627	Environmental Adaptation	cryptochrome 1b	danio rerio cryptochrome 1a transcript variant mrna	Cryptochrome-1 [Salmo salar]	-0.478233	-1.55683	1.07859	0.349266	-0.128967	-1.20756
Ssa#KSS603	0.0355757	Environmental Adaptation	PREDICTED: similar to hepatic leukemia factor	danio rerio si:dkey- (si:dkey- ) mrna	Hepatic leukemia factor [Salmo salar]	-2.32443	-2.27565	-0.0487785	1.25889	-1.06554	-1.01676
Ssa#S30276314	0.011332	Excretory System	PREDICTED: wu:fj53a05	danio rerio wu:fj53a05 (wu:fj53a05) mrna	Calretinin [Salmo salar]	0.360646	1.66413	-1.30349	-0.191462	0.169184	1.47267
Omy#S15300644	0.0080523	Folding, Sorting and Degradation	Ubiquitin conjugation factor E4 A	salmo salar clone ssal-rgf-539-009 ubiquitin conjugation factor e4 a partial cds	Ubiquitin conjugation factor E4 A [Salmo salar]	-1.12547	2.08991	-3.21538	0.0633376	-1.06213	2.15325
Ssa#CX358358	0.0216889	Folding, Sorting and Degradation	hypothetical protein LOC553448	homo sapiens ribosome binding protein 1 homolog 180kda transcript variant mrna	similar to ribosome receptor [Danio rerio]	-0.260125	-0.892658	0.632534	0.266985	0.00686022	-0.625673
Ssa#S30281493	0.0245124	Folding, Sorting and Degradation	Srp72 protein	danio rerio signal recognition particle mrna (cdna clone image:8147654) partial cds	signal recognition particle 72kDa [Homo sapiens]	-0.182041	-1.06806	0.886016	-0.269815	-0.451856	-1.33787
Ssa#TC100092	0.0176573	Folding, Sorting and Degradation	Signal recognition particle receptor subunit alpha	osmerus mordax clone omor-rgc-503-316 signal recognition particle receptor subunit alpha complete cds	signal recognition particle receptor [Homo sapiens]	0.0331813	-0.831043	0.864224	-0.254637	-0.221456	-1.08568
Omy#CA376041	0.0262247	Folding, Sorting and Degradation	fizzy/cell division cycle 20 related 1 (Drosophila), isoform CRA_a	homo sapiens fizzy cell division cycle 20 related 1 transcript variant mrna	Fizzy-related protein homolog [Salmo salar]	0.142794	-1.55637	1.69916	0.0925411	0.235335	-1.46382
Ssa#DW564611	0.00192982	Folding, Sorting and Degradation	unnamed protein product	gasterosteus aculeatus clone cnb296-h02 mrna sequence	26S proteasome non-ATPase regulatory subunit 11 [Salmo salar]	-1.6229	-2.26003	0.637138	1.39214	-0.230754	-0.867892
Omy#BX885722	0.0277017	Folding, Sorting and Degradation	unnamed protein product	mus musculus ribosome binding protein 1 transcript variant mrna	hypothetical protein LOC100144565 [Danio rerio]	-0.655489	-1.14651	0.491025	0.358262	-0.297227	-0.788252
Omy#S15325738	0.015087	Folding, Sorting and Degradation	unnamed protein product	gasterosteus aculeatus clone cnb296-h02 mrna sequence	26S proteasome non-ATPase regulatory subunit 11 [Salmo salar]	0.150441	1.92083	-1.77039	-0.422435	-0.271994	1.4984
Ssa#KSS4025	0.0313459	Folding, Sorting and Degradation	Cullin 3	gasterosteus aculeatus clone cnb262-b04 mrna sequence	cullin 3 [Homo sapiens]	0.472346	-0.931976	1.40432	-0.743178	-0.270831	-1.67515
Omy#CX260371	0.049558	Folding, Sorting and Degradation	Syntaxin-1A	osmerus mordax clone omor-eva-506-190 syntaxin-1a complete cds	Syntaxin-1B [Salmo salar]	-1.09858	-0.0301227	-1.06846	0.759571	-0.339014	0.729448
Ssa#S30291989	0.0453331	Gene expression regulation	ELAV-like protein 1	salmo salar clone ssal-evf-558-274 elav-like protein 1 complete cds	ELAV-like protein 1 [Oncorhynchus mykiss]	-1.43437	-0.822835	-0.611538	0.374784	-1.05959	-0.448051
Ssa#EG877777	0.00905862	Glycan Biosynthesis and Metabolism	PREDICTED: source of immunodominant MHC-associated peptides	rattus norvegicus oligosaccharyl transferase 3 cg7748-pa misc rna	Dolichyl-diphosphooligosaccharide--protein glycosyltransferase subunit STT3A [Salmo salar]	-0.98512	-1.29079	0.305673	0.398396	-0.586724	-0.892397
Ssa#BM414077	0.0199474	Glycan Biosynthesis and Metabolism	Carbohydrate sulfotransferase 2	danio rerio carbohydrate (n-acetylglucosamine-6-o) sulfotransferase 2 mrna	Carbohydrate sulfotransferase 2 [Salmo salar]	0.828911	0.23361	0.595301	-0.553891	0.27502	-0.320281
Omy#S15295955	0.00306896	Glycan Biosynthesis and Metabolism	Globoside alpha-1,3-N-acetylgalactosaminyltransferase 1	salmo salar globoside alpha- -n-acetylgalactosaminyltransferase 1 mrna	Globoside alpha-1,3-N-acetylgalactosaminyltransferase 1 [Salmo salar]	0.83099	0.324867	0.506122	-0.742003	0.0889865	-0.417136
Omy#TC144713	0.016746	Glycan Biosynthesis and Metabolism	protein-O-fucosyltransferase 2	oryzias latipes protein o-fucosyltransferase 2 partial cds	protein O-fucosyltransferase 2 isoform C [Homo sapiens]	0.949006	-0.262853	1.21186	-0.312966	0.63604	-0.575819
Ssa#TC82824	0.0176951	Glycan Biosynthesis and Metabolism	novel protein (zgc:158312)	danio rerio zgc:158312 (zgc:158312) mrna	mannosyl-oligosaccharide glucosidase [Homo sapiens]	0.0856305	1.49887	-1.41324	-0.347075	-0.261444	1.1518
Ssa#S31963042	0.0179174	Immune response	Nattectin precursor	salmo salar clone ssal-plnb-024-379 nattectin precursor complete cds	Nattectin precursor [Salmo salar]	2.40518	0.326242	2.07894	0.263638	2.66882	0.58988
Ssa#S35533507	0.0144167	Immune System	CTLA4-like protein	oncorhynchus mykiss ctla4-like protein mrna	CTLA4-like protein [Oncorhynchus mykiss]	-1.2259	-1.01608	-0.209817	1.72704	0.501147	0.710964
Omy#S22923908	0.0198098	Immune System	PREDICTED: serpin peptidase inhibitor, clade F , member 2, like	tetraodon nigroviridis full-length cdna	hypothetical protein [Danio rerio]	1.0702	1.53873	-0.468532	-1.25938	-0.189185	0.279347
Omy#CR369847	0.0255336	Immune System	nuclear factor of activated T-cells, cytoplasmic, calcineurin-dependent 1	homo sapiens nuclear factor of activated t- calcineurin-dependent 1 transcript variant mrna	nuclear factor of activated T-cells, cytosolic component 1 isoform D [Homo sapiens]	2.20671	1.62879	0.577925	-0.167572	2.03914	1.46121
Ssa#TC92873	0.0396022	Immune System	unnamed protein product	danio rerio phosphoinositide 3-kinase catalytic subunit mrna	phosphoinositide-3-kinase, catalytic, alpha polypeptide [Homo sapiens]	0.977134	-0.0195945	0.996728	-0.426648	0.550486	-0.446243
Ssa#S35669043	0.0422826	Immune System	unnamed protein product	salmo salar clone ssal-rgf-540-219 complement c1s subcomponent precursor pseudogene cds	mannan-binding protein-associated serine protease 3 [Oncorhynchus mykiss]	-1.26477	-0.0203843	-1.24439	-0.696332	-1.96111	-0.716717
Omy#S34425319	0.0454586	Immune System; Cell Communication	unnamed protein product	bos taurus myeloid lymphoid or mixed-lineage leukemia (trithorax drosophila) translocated 4 mrna	similar to myeloid/lymphoid or mixed-lineage leukemia (trithorax homolog, Drosophila); translocated to, 4 [Homo sapiens]	0.883761	-1.04763	1.93139	0.645518	1.52928	-0.402116
Omy#S18158012	0.0164227	Immune System; Signal Transduction	Hsp27beta	oncorhynchus mykiss hspb1 mrna for heat shock 27kda protein 1 transcript variant complete cds	Hsp27beta [Oncorhynchus mykiss]	2.14968	1.58691	0.562771	-2.00009	0.149582	-0.413189
Ssa#TC109803	0.00400044	Increased cytosolic calcium	protein kinase C and casein kinase substrate in neurons 2	mus musculus protein kinase c and casein kinase substrate in neurons 2 transcript variant mrna	protein kinase C and casein kinase substrate in neurons 2 [Homo sapiens]	0.199446	-0.946766	1.14621	-0.269894	-0.0704477	-1.21666
Omy#CX025610	0.0341971	Lipid metabolism	Fatty acyl-CoA reductase 1	salmo salar fatty acyl- reductase 1 mrna	Fatty acyl-CoA reductase 1 [Salmo salar]	-0.541076	-1.7932	1.25213	-0.161431	-0.702507	-1.95463
Ssa#DW562536	0.0406959	Lipid Metabolism	Neu4	takifugu rubripes neu4 partial cds	sialidase 4 [Homo sapiens]	-0.452041	-1.15697	0.704925	0.801906	0.349866	-0.355059
Omy#S22924148	0.0417559	Lipid Metabolism	zgc:175221	danio rerio zgc:175221 (zgc:175221) mrna	serine palmitoyltransferase, long chain base subunit 2 [Homo sapiens]	-0.277258	-1.25549	0.978235	0.351796	0.0745372	-0.903698
Ssa#TC109888	0.00466839	Lipid Metabolism	PREDICTED: similar to phosphatidylserine synthase 1	danio rerio phosphatidylserine synthase 1 mrna	phosphatidylserine synthase 1 [Homo sapiens]	-1.11362	-0.781948	-0.331675	0.753901	-0.359723	-0.0280476
Ssa#S30239605	0.0153273	Lipid Metabolism	Glucosylceramidase	mus musculus acid transcript variant mrna	Glucosylceramidase precursor [Salmo salar]	1.03153	0.829271	0.202263	-0.494883	0.536651	0.334388
Ssa#S35481736	0.0446591	Lipid Metabolism	unnamed protein product	strongylocentrotus purpuratus diacylglycerol acyltransferase mrna	hypothetical protein [Homo sapiens]	-0.0101046	0.795947	-0.806052	-0.0284681	-0.0385727	0.767479
Omy#CX040205	0.00883441	Lipid Metabolism	PREDICTED: im:7145298	danio rerio im:7145298 (im:7145298) mrna	O-acyltransferase (membrane bound) domain containing 5 [Homo sapiens]	0.298358	1.43171	-1.13335	-1.05852	-0.760166	0.373188
Omy#BX078926	0.00680023	Metabolism Channel	hypothetical protein LOC100170536	danio rerio potassium channel tetramerisation domain containing mrna (cdna clone mgc:173498 image:8104474) complete cds	potassium channel tetramerisation domain containing 10 [Homo sapiens]	-0.364496	-0.847295	0.4828	-0.10463	-0.469125	-0.951925
Ssa#S19101804	0.0247496	Metabolism lipid	AF281344_1fatty acid binding protein	sus scrofa liver fatty acid binding protein complete cds	AF281344_1 fatty acid binding protein [Oncorhynchus mykiss]	0.71145	0.904386	-0.192936	-0.338518	0.372933	0.565869
Ssa#S18892244	0.0424314	Metabolism Lipid	delta-6 fatty acyl desaturase	salmo salar delta-6 fatty acyl desaturase complete cds	delta-6 fatty acyl desaturase [Salmo salar]	1.15727	-0.359999	1.51727	-0.431281	0.725986	-0.79128
Ssa#TC111740	0.0368343	Metabolism Lipid	PREDICTED: similar to Creb5b	danio rerio creb5b mrna	cAMP responsive element binding protein 5 isoform alpha [Homo sapiens]	-0.739944	1.0489	-1.78885	0.128673	-0.611271	1.17758
Ssa#S32007250	0.00257287	Metabolism Lipid	Adipophilin	sus scrofa adipose differentiation-related protein complete cds	Adipophilin [Salmo salar]	-1.15525	-0.162089	-0.993161	0.370476	-0.784773	0.208387
Omy#S15267570	0.0198467	Metabolism Mitochondria	unnamed protein product	danio rerio hypothetical loc567448 mrna	mitofusin 2 [Homo sapiens]	0.0275079	-1.49532	1.52283	0.0062257	0.0337336	-1.48909
Ssa#S35604866	0.0459643	Metabolism of Cofactors and Vitamins	Retinal dehydrogenase 2	salmo salar retinal dehydrogenase 2 mrna	Retinal dehydrogenase 2 [Salmo salar]	-0.665831	-1.28783	0.621994	0.166662	-0.499169	-1.12116
Ssa#S31982566	0.0241881	Metabolism of Cofactors and Vitamins	holocarboxylase synthetase (biotin-	salmo salar clone ssal-rgf-522-242 biotin--protein ligase pseudogene cds	holocarboxylase synthetase [Homo sapiens]	-0.0111232	-1.02109	1.00997	0.0776103	0.0664871	-0.943485
Ssa#S30295980	0.0498818	Metabolism Protease	caseinolytic peptidase, ATP-dependent, proteolytic subunit	tetraodon nigroviridis full-length cdna	endopeptidase Clp precursor [Homo sapiens]	0.187896	-0.627827	0.815723	-0.178138	0.0097576	-0.805965
Omy#CX262263	0.00909371	Metabolism Protease	-	anoplopoma fimbria clone afim-evh-505-213 cathepsin l precursor complete cds	cathepsin L	-1.06457	-1.15901	0.0944452	1.74896	0.684394	0.589949
Omy#TC159807	0.001722	Metabolism Protease	unnamed protein product	strongylocentrotus purpuratus mgc81823 transcript variant 2 mrna	Cathepsin L1 [Salmo salar]	-1.02442	-1.1263	0.101874	1.74856	0.72414	0.622266
Omy#TC144585	0.0234504	Metabolism Protease	-	strongylocentrotus purpuratus mgc81823 transcript variant 2 mrna	Cathepsin L1 [Salmo salar]	-1.01012	-1.09314	0.0830207	1.65633	0.646211	0.56319
Ssa#S31973583	0.0384427	Metabolism Protease	PREDICTED: similar to Aminopeptidase N (rAPN) (Alanyl aminopeptidase) (Microsomal aminopeptidase) (Aminopeptidase M) (APM) (Kidney Zn peptidase) (KZP) (CD13 antigen)	sus scrofa alanyl aminopeptidase mrna	membrane alanine aminopeptidase precursor [Homo sapiens]	-0.797342	-0.778036	-0.0193062	0.871398	0.0740566	0.0933628
Ssa#S18857994	0.0022455	Metabolism Protease	matrix metalloproteinase	oncorhynchus mykiss matrix metalloproteinase mrna	matrix metalloproteinase [Oncorhynchus mykiss]	-2.31422	-0.804075	-1.51015	-0.262305	-2.57653	-1.06638
Ssa#TC107297	0.0492875	Metabolism Protease inhibitor	peptidase inhibitor 15a	danio rerio peptidase inhibitor 15a mrna	Cysteine-rich secretory protein LCCL domain-containing 2 precursor [Salmo salar]	-1.80191	-0.600486	-1.20142	0.526408	-1.2755	-0.0740779
Ssa#S30242317	0.019215	Metabolism Sugar	PREDICTED: similar to fucosyltransferase 8, partial	takifugu rubripes alpha-6-fucosyltransferase mrna	fucosyltransferase 8 isoform a [Homo sapiens]	1.20212	0.336936	0.865185	-1.12292	0.0792012	-0.785983
Ssa#EG808157	0.0379295	Metabolism Sugar	AChain A, Glycogen Synthase Kinase 3beta Inhibitor Complex	homo sapiens glycogen synthase kinase 3 beta transcript variant mrna	glycogen synthase kinase 3 beta [Homo sapiens]	0.153262	0.744017	-0.590755	-0.261745	-0.108484	0.482272
Ssa#S35708477	0.0183416	Metabolism Sugar	PREDICTED: similar to galactosidase, beta 1-like 2	danio rerio beta 1-like 2 mrna	galactosidase, beta 1-like 2 [Homo sapiens]	-1.0627	0.436515	-1.49922	0.445178	-0.617526	0.881693
Ssa#KSS1884	0.0318035	MHC antigen presentation?	unnamed protein product	canis familiaris minor histocompatibility antigen ha-1 mrna	Unknown	-1.44917	-1.58248	0.133309	1.49202	0.042857	-0.0904515
Ssa#S35512774	0.00117588	viral induced proteins	0	salmo salar clone ssal-rgb2-603-155 proteasome subunit beta type-3 complete cds	AHNAK nucleoprotein isoform 1 [Homo sapiens]	-0.5806	-2.00653	1.42593	0.0905364	-0.490064	-1.91599
Ssa#S30288427	0.0117109	Nucleotide Metabolism	allantoicase	danio rerio mrna (cdna clone mgc:191890 image:100060199) complete cds	allantoicase isoform a [Homo sapiens]	-1.25591	1.97153	-3.22744	-0.22318	-1.47909	1.74835
Ssa#S32004381	0.0332868	Replication and Repair	DNA ligase I	strongylocentrotus purpuratus ligase i mrna	DNA ligase I [Homo sapiens]	-0.955964	-0.868553	-0.0874117	-0.143034	-1.099	-1.01159
Ssa#DY734730	0.0153162	Replication and Repair	unnamed protein product	danio rerio misc_rna miscrna	REV3-like, catalytic subunit of DNA polymerase zeta [Homo sapiens]	0.853826	0.616469	0.237357	-0.233909	0.619916	0.382559
Omy#CX030965	0.0320292	Replication and Repair	unnamed protein product	danio rerio zgc:153492 (zgc:153492) mrna	WD repeat domain 48 [Homo sapiens]	0.27538	-1.07794	1.35332	0.123072	0.398452	-0.954866
Ssa#EG892538	0.0330604	Signal Transduction	adenomatosis polyposis coli	zebrafish dna sequence from clone ch73-238m11 in linkage group complete sequence	adenomatous polyposis coli [Homo sapiens]	-0.525379	-1.84226	1.31688	-0.425099	-0.950478	-2.26736
Omy#S15328778	0.0352203	Signal Transduction	unnamed protein product	mus musculus thrombospondin 1 mrna	thrombospondin 1 precursor [Homo sapiens]	-0.253192	-1.11604	0.862852	0.261546	0.00835395	-0.854498
Ssa#S22709188	0.0306619	Signal Transduction	PREDICTED: similar to TGF-beta type II receptor	danio rerio tgf-beta type ii receptor mrna	similar to TGF-beta type II receptor [Danio rerio]	0.475067	-1.10035	1.57542	-0.40984	0.0652268	-1.51019
Ssa#S30270276	0.00724129	Signal Transduction	PREDICTED: similar to transducin-like enhancer protein 3 isoform 4	danio rerio groucho mrna (cdna clone mgc:193814 image:9038000) complete cds	transducin-like enhancer protein 3 isoform a [Homo sapiens]	0.599068	-0.810625	1.40969	0.597839	1.19691	-0.212786
Omy#S18158657	0.0179113	Signal Transduction	hypothetical protein BRAFLDRAFT_123121	danio rerio low-density lipoprotein receptor-related protein 6 mrna	somatic lipoprotein receptor [Oncorhynchus mykiss]	-1.54718	0.866441	-2.41362	0.262447	-1.28473	1.12889
Ssa#S35549567	0.0345264	Signal Transduction	Inositol 1,4,5-trisphosphate receptor type 2	mus musculus inositol -triphosphate receptor 2 transcript variant mrna	Inositol 1,4,5-trisphosphate receptor type 2 [Salmo salar]	-1.66332	0.0682032	-1.73152	-0.957609	-2.62093	-0.889406
Omy#BX082247	0.0477526	Signaling Molecules and Interaction	anionic trypsin isoform 2	oncorhynchus keta mrna for anionic trypsin isoform partial cds	tryspin [Oncorhynchus masou]	1.15826	1.22103	-0.0627644	-0.73939	0.418875	0.481639
Ssa#TC98565	0.00735304	Signaling Molecules and Interaction	unnamed protein product	danio rerio alpha mrna (cdna clone mgc:194796 image:9038736) complete cds	laminin, alpha 4 isoform 2 precursor [Homo sapiens]	-1.06591	1.22967	-2.29558	-0.889406	-1.95531	0.340266
Ssa#S35552642	0.00786735	T-cell response	Si:dkey-8l13.4 protein	danio rerio si:dkey- (si:dkey- ) mrna	Differentially expressed in FDCP 6 homolog [Salmo salar]	-0.401967	-1.33326	0.931295	0.297364	-0.104603	-1.0359
Ssa#KSS3812	0.00456493	T-cell response	Fermitin family homolog 3	salmo salar clone ssal-rgf-530-296 fermitin family homolog 3 complete cds	Fermitin family homolog 3 [Salmo salar]	0.622637	1.09603	-0.473391	-0.489032	0.133605	0.606995
Ssa#S31979794	0.0364889	T-cell response ?	unnamed protein product	homo sapiens nck interacting protein with sh3 domain transcript variant mrna	NCK interacting protein with SH3 domain isoform 2 [Homo sapiens]	-0.240524	0.812677	-1.0532	-0.322406	-0.56293	0.490271
Ssa#S30259049	0.0293052	T-cell response?	PREDICTED: similar to YSPL-1 form 1	danio rerio bridging integrator 1 mrna	solute carrier family 23 (nucleobase transporters), member 1 isoform b [Homo sapiens]	0.73514	0.855956	-0.120816	-0.193933	0.541208	0.662023
Ssa#DW178537	0.0270138	T-cell signalling	SH2 domain containing 5	danio rerio sh2 domain containing 5 mrna	hypothetical protein LOC541529 [Danio rerio]	1.43369	2.0457	-0.612005	-0.995841	0.437854	1.04986
Ssa#KSS4667	0.00548723	T-cells	hypothetical protein LOC322909	macaca fascicularis brain cdna clone: - human caldesmon 1 transcript variant eq:	Unknown	-0.46653	-0.997234	0.530704	-0.590046	-1.05658	-1.58728
Omy#S15248653	0.0246267	Tissue adhesion	CD166_CARAURecName: Full=CD166 antigen homolog; AltName: Full=Activated leukocyte cell adhesion molecule; AltName: Full=Neurolin; AltName: Full=DM-GRASP homolog; AltName: CD_antigen=CD166; Flags: Precursor	salmo salar clone ssal-rgf-530-149 cd166 antigen homolog precursor partial cds	CD166 antigen homolog precursor [Salmo salar]	-0.234793	-0.988891	0.754098	-0.0902886	-0.325082	-1.07918
Ssa#S35678850	0.00441883	Tissue Adhesion	Pinin	salmo salar clone ssal-rgf-520-187 pinin partial cds	Pinin [Salmo salar]	-0.0731711	-0.718562	0.645391	-0.106457	-0.179628	-0.825019
Ssa#DY726949	0.00706515	Tissue Adhesion	CD11-1	homo sapiens chromosome 16 clone rp11- complete sequence	integrin, alpha 11 precursor [Homo sapiens]	-1.0926	-1.05277	-0.0398338	1.18557	0.0929688	0.132803
Omy#BX881731	0.0244336	Tissue adhesion	PREDICTED: similar to protocadherin 1	homo sapiens protocadherin 1 transcript variant mrna	protocadherin 1 isoform 1 precursor [Homo sapiens]	0.806793	0.913074	-0.106281	-0.340608	0.466185	0.572465
Ssa#DY722281	0.0115228	Tissue Adhesion	unnamed protein product	tetraodon nigroviridis full-length cdna	membrane protein palmitoylated 1 [Salmo salar]	2.2998	0.872487	1.42732	-0.706928	1.59288	0.165559
Ssa#S32007250	0.00257287	Tissue adipocyte	Adipophilin	sus scrofa adipose differentiation-related protein complete cds	Adipophilin [Salmo salar]	-1.15525	-0.162089	-0.993161	0.370476	-0.784773	0.208387
Ssa#TC98423	0.000669028	Tissue Differentiation	0	0	Neuroblast differentiation-associated protein AHNAK [Salmo salar]	-0.496957	-1.52529	1.02833	-0.100997	-0.597955	-1.62629
Ssa#KSS1639	0.00359689	Tissue Differentiation	TPA: putative aiolos protein	tpa_inf: oryzias latipes partial mrna for aiolos protein	DNA-binding protein Ikaros [Salmo salar]	-1.05104	-0.803541	-0.2475	0.587325	-0.463716	-0.216216
Ssa#S35597062	0.0391651	Tissue ECM mucus	PREDICTED: similar to mCG142254	mus musculus chromosome clone wi1- complete sequence	mucin 5, subtype B, tracheobronchial [Homo sapiens]	-0.766296	-0.736761	-0.0295346	1.0895	0.323205	0.35274
Ssa#S30272718	0.0366212	Tissue Erythrocyte	unnamed protein product	homo sapiens erythrocyte membrane protein band (elliptocytosis rh-linked) transcript variant mrna	erythrocyte membrane protein band 4.1 (elliptocytosis 1, RH-linked) isoform 3 [Homo sapiens]	0.453678	0.993562	-0.539884	-0.660872	-0.207194	0.33269
Ssa#S35512774	0.00117588	viral induced proteins	0	salmo salar clone ssal-rgb2-603-155 proteasome subunit beta type-3 complete cds	AHNAK nucleoprotein isoform 1 [Homo sapiens]	-0.5806	-2.00653	1.42593	0.0905364	-0.490064	-1.91599
Ssa#S30258921	0.0298851	Tissue Neural	PREDICTED: similar to glycerophosphodiester phosphodiesterase 2	danio rerio glycerophosphodiester phosphodiesterase 2 mrna	glycerophosphodiester phosphodiesterase domain containing 5 [Homo sapiens]	0.914851	0.884904	0.0299468	-0.941434	-0.0265834	-0.0565303
Ssa#CX354282	0.0058304	Tissue Neural	unnamed protein product	danio rerio misc_rna miscrna	neurobeachin-like 2 [Homo sapiens]	3.09382	1.16165	1.93217	-1.35301	1.74081	-0.191362
Omy#CA342806	0.0271	Tissue Neural	slit (Drosophila) homolog 3	danio rerio clone cssl:d0764	slit homolog 3 [Homo sapiens]	-1.59952	-0.518731	-1.08079	-0.169377	-1.7689	-0.688108
Ssa#S35597062	0.0391651	Tissue Secretory	PREDICTED: similar to mCG142254	mus musculus chromosome clone wi1- complete sequence	mucin 5, subtype B, tracheobronchial [Homo sapiens]	-0.766296	-0.736761	-0.0295346	1.0895	0.323205	0.35274
Omy#CA367480	0.0287049	Tissue Secretory	thrombospondin-1b	oryzias latipes thrombospondin-1b complete cds	thrombospondin 1 precursor [Homo sapiens]	1.11585	-0.515565	1.63141	-0.676526	0.439322	-1.19209
Omy#S18144480	0.0250012	Transcription	unnamed protein product	tsa: hippoglossus hippoglossus mrna sequence	Unknown	-0.344541	-1.26371	0.919164	0.058462	-0.286079	-1.20524
Ssa#DW537574	0.0210534	Transcription	unnamed protein product	salmo salar clone ssal-rgf-538-362 splicing factor u2af 65 kda subunit complete cds	Splicing factor U2AF 65 kDa subunit [Salmo salar]	-0.541422	-1.00933	0.467908	0.108295	-0.433127	-0.901034
Ssa#KSSb2584	0.00121098	Transcription	Splicing factor, arginine/serine-rich 10	oryzias latipes transformer 2b transcript variant mrna	Splicing factor, arginine/serine-rich 10 [Salmo salar]	-0.346222	-1.37642	1.0302	-0.101256	-0.447478	-1.47767
Ssa#S30240555	0.00982868	Transcription	RAB43, member RAS oncogene family	synthetic construct homo sapiens clone kiaa1160 protein complete cds	ISY1 splicing factor homolog [Homo sapiens]	-0.334771	-1.00826	0.673492	0.728395	0.393624	-0.279868
Omy#S15318157	0.0332631	Transcription	Adenylate kinase isoenzyme 6	tetraodon nigroviridis full-length cdna	Adenylate kinase isoenzyme 6 [Salmo salar]	-0.313323	-0.904801	0.591478	0.203052	-0.110272	-0.701749
Ssa#S48394518	0.0308697	Transcription	unnamed protein product	danio rerio snw domain containing mrna (cdna clone mgc:158572 image:8160516) complete cds	SKI-interacting protein [Homo sapiens]	-0.14022	-0.99397	0.853751	-0.097218	-0.237438	-1.09119
Omy#TC169911	0.00115671	Transcription	Splicing factor 3B subunit 3	salmo salar clone ssal-rgf-501-233 splicing factor 3b subunit 3 complete cds	Splicing factor 3B subunit 3 [Salmo salar]	-1.68831	-1.4762	-0.212105	0.506936	-1.18137	-0.969268
Ssa#KSS3842	0.00895582	Transcription	formin binding protein 3	sus scrofa clone: expressed in thymus	formin binding protein 3 [Homo sapiens]	-1.15555	-1.71946	0.563908	-0.0618232	-1.21737	-1.78128
Omy#S23945097	0.0287009	Transcription	novel protein similar to X. laevis transcription initiation factor IIF, alpha subunit (RAP74)	synthetic construct homo sapiens clone general transcription factor iif polypeptide 1 complete cds	general transcription factor IIF, polypeptide 1, 74kDa [Homo sapiens]	-0.632975	-1.12032	0.487345	-0.685618	-1.31859	-1.80594
Ssa#TC75693	0.00477564	Transcription	splicing factor 3b subunit 1, 155kDa	strongylocentrotus purpuratus pre-mrna splicing factor sf3b 155 kda subunit mrna	splicing factor 3b, subunit 1 isoform 1 [Homo sapiens]	1.69359	2.15777	-0.464172	-1.87169	-0.178095	0.286077
Ssa#STIR34512	0.0283537	Transcription	Splicing factor, arginine/serine-rich 5	macaca fascicularis brain cdna clone: - human splicing arginine serine-rich 5 eq:	Splicing factor, arginine/serine-rich 5 [Salmo salar]	0.672842	-0.97036	1.6432	-0.854297	-0.181455	-1.82466
Omy#CA368995	0.024269	Transcriptional repressor	PREDICTED: similar to transcriptional repressor NAC1	monodelphis domestica nac1 protein mrna	transcriptional repressor NAC1 [Homo sapiens]	1.3107	2.11991	-0.809212	-0.446604	0.864092	1.6733
Ssa#EG923128	0.0112503	Translation	unnamed protein product	danio rerio zgc:56258 (zgc:56258) mrna	RNA binding motif protein 28 [Homo sapiens]	-0.653918	-1.9147	1.26078	-0.629648	-1.28357	-2.54435
Omy#TC170311	0.0053878	Translation	Eukaryotic translation initiation factor 3 subunit C	salmo salar clone ssal-rgf-518-174 eukaryotic translation initiation factor 3 subunit c complete cds	Eukaryotic translation initiation factor 3 subunit C [Salmo salar]	-0.495798	-1.12493	0.629137	0.0589744	-0.436824	-1.06596
Ssa#S35542589	0.0360388	Translation	5'-3' exoribonuclease 2	salmo salar clone ssal-rgf-525-334 5-3 exoribonuclease 2 partial cds	5-3 exoribonuclease 2 [Salmo salar]	-0.388223	-0.987963	0.599741	-0.230118	-0.61834	-1.21808
Ssa#S30280006	0.0209085	Translation	H/ACA ribonucleoprotein complex subunit 4	homo sapiens dyskeratosis congenita dyskerin transcript variant mrna	H/ACA ribonucleoprotein complex subunit 4 [Salmo salar]	-0.283715	-0.843623	0.559908	0.535823	0.252109	-0.3078
Omy#TC167488	0.0447452	Translation	PREDICTED: im:7151655, partial	danio rerio crm1 xpo1 protein mrna	Exportin-1 [Salmo salar]	0.119791	-1.80025	1.92004	0.550646	0.670437	-1.2496
Ssa#KSS3293	0.00080438	Translation	large subunit GTPase 1	danio rerio zgc:76988 (zgc:76988) mrna	large subunit GTPase 1 homolog [Homo sapiens]	0.837717	-0.482077	1.31979	0.206614	1.04433	-0.275463
Ssa#KSS1786	0.0450482	Translation	valyl-tRNA synthetase 2, mitochondrial (putative)	danio rerio valyl-trna synthetase mitochondrial nuclear gene encoding mitochondrial mrna	valyl-tRNA synthetase [Homo sapiens]	-1.00505	-0.027697	-0.977352	0.620353	-0.384695	0.592656
Ssa#TC110451	0.0382436	Transport and Catabolism	Cation-dependent mannose-6-phosphate receptor	salmo salar cation-dependent mannose-6-phosphate receptor mrna	Cation-dependent mannose-6-phosphate receptor [Salmo salar]	-0.307396	-1.2161	0.908707	-0.020858	-0.328254	-1.23696
Omy#CA388556	0.0442464	Transport and Catabolism	Si:ch211-234f20.3 protein	rattus norvegicus mkiaa1208 protein mrna	N-acetylglucosamine-1-phosphate transferase [Homo sapiens]	-0.303571	0.874938	-1.17851	-0.426851	-0.730422	0.448086
Ssa#S48372410	0.0238374	Transport and Catabolism	unnamed protein product	danio rerio novel protein chromatin modifying protein 2b mrna	Charged multivesicular body protein 2a [Oncorhynchus mykiss]	-1.14624	-1.38046	0.234218	-0.0636831	-1.20993	-1.44414
Ssa#S30276453	0.0273718	Transport and Catabolism; Immune System	calreticulin, like 2	tetraodon nigroviridis full-length cdna	Calreticulin precursor [Salmo salar]	-0.316927	-0.809595	0.492668	0.279943	-0.0369839	-0.529652
Ssa#STIR31448	0.0163488	Unknown	-	oncorhynchus mykiss osteopontin-like protein mrna	Unknown	-1.51035	-1.58671	0.0763539	2.15186	0.641502	0.565148
Omy#S23924438	0.0222581	Unknown	PREDICTED: similar to Smad nuclear interacting protein	salmo salar clone ssal-rgf-506-381 smad nuclear-interacting protein 1 pseudogene cds	Unknown	-1.4873	-1.46766	-0.0196376	0.627006	-0.860291	-0.840653
Ssa#DY714701	0.00604632	Unknown	hypothetical protein NEMVEDRAFT_v1g153519	---NA---	Unknown	-0.894655	-1.2425	0.347841	-1.19676	-2.09142	-2.43926
Ssa#S19100169	0.0451648	immune regulator	PREDICTED: fetuin B	tetraodon nigroviridis full-length cdna	Unknown	1.41519	0.583602	0.831591	-0.57893	0.836262	0.0046715
Ssa#DY712684	0.022911		zinc finger, CCHC domain containing 8	danio rerio zinc cchc domain containing 8 mrna	zinc finger, CCHC domain containing 8 [Homo sapiens]	-0.637226	-1.83976	1.20253	0.389541	-0.247684	-1.45021
Omy#TC164898	0.0445374		Protein-L-isoaspartate O-methyltransferase domain-containing protein 1	homo sapiens protein-l-isoaspartate (d-aspartate) o-methyltransferase domain containing 2 transcript variant mrna	Protein-L-isoaspartate O-methyltransferase domain-containing protein 1 [Salmo salar]	-0.604382	-1.28115	0.676766	0.555424	-0.048958	-0.725724
Ssa#S30281250	0.00807262		septin 6	homo sapiens septin 6 transcript variant mrna	Septin-8 [Salmo salar]	-0.536972	-1.71997	1.183	-0.11311	-0.650082	-1.83308
Omy#BX857986	0.0247865		T-complex protein 1 subunit alpha	tetraodon nigroviridis full-length cdna	T-complex protein 1 subunit alpha [Salmo salar]	-0.391028	0.889371	-1.2804	-0.173768	-0.564796	0.715602
Ssa#EG757733	0.0467794		unnamed protein product	osmerus mordax clone omor-eva-508-159 la protein homolog complete cds	La ribonucleoprotein domain family, member 7 [Homo sapiens]	-0.774129	-1.37802	0.603888	-0.460014	-1.23414	-1.83803
Ssa#KSS3281	0.0344338		solute carrier 39 (zinc transporter) member 7	oncorhynchus mykiss zinc transporter ke4 partial cds	SLC39A7 [Salmo salar]	-0.741609	-1.44781	0.706202	-0.0657562	-0.807365	-1.51357
Ssa#S35493034	0.021028		Activating signal cointegrator 1 complex subunit 1	tetraodon nigroviridis full-length cdna	activating signal cointegrator 1 complex subunit 1 [Homo sapiens]	-0.741188	-1.3136	0.572414	-0.227757	-0.968945	-1.54136
Ssa#S35539441	0.0332106		Histone arginine demethylase JMJD6	salmo salar clone ssal-eve-552-172 histone arginine demethylase jmjd6 complete cds	Histone arginine demethylase JMJD6 [Salmo salar]	-0.70657	-1.34757	0.640995	-0.197441	-0.904011	-1.54501
Omy#CR371273	0.0236276		PREDICTED: similar to Ras and Rab interactor 1	mus musculus ras and rab interactor 2 mrna	Ras and Rab interactor 2 [Homo sapiens]	-0.701251	-1.3218	0.620548	1.40114	0.699885	0.0793363
Ssa#S35582876	0.0190515		plastin 3	tetraodon nigroviridis full-length cdna	Plastin-2 [Salmo salar]	-0.622428	-0.870785	0.248356	-0.491	-1.11343	-1.36178
Ssa#S35685608	0.0368122		WW domain-containing binding protein 4	salmo salar clone ssal-rgf-512-262 ww domain-binding protein 4 pseudogene cds	WW domain-containing binding protein 4 [Homo sapiens]	-0.591388	-1.07138	0.479996	0.0276777	-0.56371	-1.04371
Ssa#S31974058	0.0254976		zinc finger, DHHC-type containing 23	danio rerio zinc dhhc-type containing 23 mrna	zinc finger, DHHC domain containing 23 [Homo sapiens]	0.61873	1.0015	-0.382772	-0.798334	-0.179604	0.203168
Ssa#S32005881	0.0239896		PREDICTED: similar to chromosome 14 open reading frame 102, partial	danio rerio misc_rna miscrna	hypothetical protein LOC55051 isoform 2 [Homo sapiens]	0.637196	0.815038	-0.177843	-0.335313	0.301883	0.479725
Ssa#BG936463	0.0109415		unnamed protein product	rattus norvegicus pwp1 homolog ( cerevisiae) mrna	periodic tryptophan protein 1 [Homo sapiens]	0.644635	1.00109	-0.35645	-0.117044	0.527591	0.884041
Omy#BX080799	0.0160289		Fleer	canis familiaris mrna	tetratricopeptide repeat domain 30A [Homo sapiens]	0.706098	1.06386	-0.357763	-0.0326098	0.673488	1.03125
Ssa#TC100451	0.0426237		PREDICTED: similar to Chromodomain Y-like protein (CDY-like)	homo sapiens chromodomain y-like transcript variant mrna	chromodomain protein, Y chromosome-like isoform c [Homo sapiens]	0.76009	0.942429	-0.182339	0.0260779	0.786168	0.968507
Ssa#S48395416	0.00364084		PREDICTED: similar to zinc finger, DHHC domain containing 7	bos taurus palmitoyltransferase zdhhc7 (zinc finger dhhc domain-containing protein 7) (dhhc-7) (zinc finger protein 370) mrna	zinc finger, DHHC-type containing 7 [Homo sapiens]	0.786398	0.930897	-0.144499	0.0974919	0.88389	1.02839
Omy#BX883991	0.0376977		hypothetical protein BRAFLDRAFT_122111	strongylocentrotus purpuratus coiled-coil domain containing 87 mrna	coiled-coil domain containing 87 [Homo sapiens]	0.800505	0.481635	0.31887	-0.706876	0.0936293	-0.225241
Ssa#TC96999	0.00596909		pseudouridylate synthase 7 homolog (S. cerevisiae)-like	danio rerio misc_rna miscrna	Pseudouridylate synthase 7 homolog [Salmo salar]	0.803143	0.685704	0.117439	-0.181272	0.621871	0.504432
Ssa#S35517985	0.00354184		kelch domain containing 6	danio rerio kelch domain containing 6 mrna	kelch domain containing 6 [Homo sapiens]	0.812759	0.567932	0.244827	-0.7736	0.0391588	-0.205668
Omy#S18158037	0.00764933		DEAH (Asp-Glu-Ala-His) box polypeptide 34	danio rerio novel protein mouse deah (asp-glu-ala-his) box polypeptide 34 mrna	DEAH (Asp-Glu-Ala-His) box polypeptide 34 [Homo sapiens]	0.817297	1.05737	-0.240072	-0.330951	0.486345	0.726418
Ssa#S31996984	0.0245685		Transgelin-3	rattus norvegicus transgelin 3 transcript variant mrna	Transgelin [Salmo salar]	1.67225	2.30024	-0.627983	-0.655439	1.01682	1.6448
Ssa#S19101581	0.00977485		ZPA domain containing protein	tetraodon nigroviridis full-length cdna	AF231707_1 vitelline envelope protein beta [Oncorhynchus mykiss]	2.36713	1.46887	0.898265	-0.693902	1.67323	0.774964
Ssa#S31981379	0.0341592		unnamed protein product	danio rerio zgc:66371 (zgc:66371) mrna	transmembrane protein 170 [Homo sapiens]	2.41267	1.15199	1.26068	-1.79698	0.615692	-0.644984
Omy#CX253324	0.0144921		pleomorphic adenoma gene X	stemonosudis macrura pleiomorphic adenoma 2 partial cds	pleomorphic adenoma gene X [Danio rerio]	0.549929	1.32673	-0.776803	-0.225334	0.324595	1.1014
Ssa#DW569770	0.00697255		unnamed protein product	homo sapiens mrna sequence	G protein-coupled receptor 178 [Homo sapiens]	0.578549	2.3283	-1.74975	-1.07939	-0.500839	1.24891
Omy#BX878458	0.0258306		DEAD (Asp-Glu-Ala-Asp) box polypeptide 27	danio rerio dead (asp-glu-ala-asp) box polypeptide 27 mrna	DEAD (Asp-Glu-Ala-Asp) box polypeptide 27 [Homo sapiens]	0.754544	1.47454	-0.719992	-0.326493	0.428052	1.14804
Ssa#EG798431	0.00537468		xin actin-binding repeat containing 1	danio rerio xin actin-binding repeat containing 1 mrna	xin actin-binding repeat containing 2 isoform 1 [Homo sapiens]	0.294219	-0.825924	1.12014	-0.576711	-0.282492	-1.40263
Ssa#STIR25254	0.0400966		PREDICTED: hypothetical protein	danio rerio zgc:136906 (zgc:136906) mrna	dual specificity phosphatase and pro isomerase domain containing 1 [Homo sapiens]	0.362956	-0.899374	1.26233	0.0756299	0.438585	-0.823744
Ssa#DY729775	0.0305683		nurim	danio rerio si:dkey- (si:dkey- ) mrna	nurim [Homo sapiens]	0.399809	-0.849269	1.24908	-0.347044	0.0527652	-1.19631
Ssa#DY741406	0.0452015		PREDICTED: hypothetical protein	equus caballus uncharacterized protein kiaa0892 mrna	hypothetical protein LOC23383 [Homo sapiens]	0.409247	-0.980452	1.3897	-0.160454	0.248793	-1.14091
Ssa#CB505023	0.0386418		odd-skipped related 1	danio rerio odd-skipped related 1 mrna (cdna clone mgc:191776 image:100060085) complete cds	odd-skipped related 1 [Homo sapiens]	1.00348	-0.592402	1.59588	-0.0495775	0.953902	-0.64198
Ssa#DY723731	0.0145356		armadillo repeat protein	danio rerio novel protein vertebrate armadillo repeat gene deletes in velocardiofacial syndrome mrna	Plakophilin-3 [Salmo salar]	1.15954	-0.682053	1.84159	-1.90884	-0.749298	-2.59089
Ssa#DY694913	0.0386198		PREDICTED: similar to cytospin A	homo sapiens cytospin a transcript variant mrna	SPECC1-like [Homo sapiens]	-2.3189	-1.00498	-1.31392	1.47521	-0.843691	0.470226
Omy#S23944998	0.0436544		PREDICTED: similar to butyrophilin, subfamily 1, member A1	---NA---	similar to PYRIN [Danio rerio]	-1.90606	-0.675433	-1.23063	1.25337	-0.652697	0.577935
Omy#CA374179	0.0353329		unnamed protein product	homo sapiens solute carrier family 7 (cationic amino acid y+ system) member 2 transcript variant mrna	solute carrier family 7, member 2 isoform 2 [Homo sapiens]	-1.83766	-0.0357148	-1.80195	1.19876	-0.638898	1.16305
Omy#S15317062	0.0373318		endonuclease G-like 1	xenopus laevis endonuclease g-like 1 mrna	endonuclease G-like 1 [Homo sapiens]	-1.49124	-0.0377491	-1.45349	0.469231	-1.02201	0.431482
Omy#S15333581	0.0156659		unnamed protein product	rattus norvegicus homolog 3 ( coli) mrna	FtsJ homolog 3 [Homo sapiens]	-0.261052	-0.857034	0.595982	-0.110194	-0.371246	-0.967228
Omy#CR366050	0.0180551		PREDICTED: similar to WD repeat-containing protein 27	gasterosteus aculeatus clone ch213- complete sequence	WD repeat domain 27 [Homo sapiens]	-0.232799	-1.33386	1.10106	1.01997	0.787175	-0.31389
Ssa#DW552314	0.0312315		Transcriptional regulator Erg	salmo salar transcriptional regulator erg mrna	Transcriptional regulator Erg [Salmo salar]	-0.200966	-1.57222	1.37126	0.804411	0.603445	-0.767813
Ssa#TC82712	0.000394482		PWP1 homolog	gasterosteus aculeatus clone cnb249-f01 mrna sequence	periodic tryptophan protein 1 [Homo sapiens]	-0.192597	-0.916955	0.724357	0.451411	0.258814	-0.465543
Ssa#EG870908	0.0104434	Antiviral and IFN response	0	0	AHNAK nucleoprotein isoform 1 [Homo sapiens]	-0.191149	-1.20285	1.0117	-0.395619	-0.586767	-1.59847
Omy#TC160045	0.0158275		unnamed protein product	danio rerio tgf-beta receptor type-1 precursor (tgf-beta receptor type i) (tgfr-1) (tgf-beta type i receptor) (transforming growth factor-beta receptor type i) ( -i) partial mrna	Activin receptor type-1B precursor [Salmo salar]	-0.188725	-1.62511	1.43639	0.678358	0.489633	-0.946756
Ssa#DW564529	0.0358214		-	zebrafish dna sequence from clone ch73- complete sequence	Unknown	-0.330104	-1.23018	0.900081	-0.0432878	-0.373391	-1.27347
Ssa#KSS4210	0.0353235		Hypothetical protein CBG15933	---NA---	Unknown	-0.274479	-1.16854	0.894057	0.989824	0.715346	-0.178711
Omy#S22913767	0.00409676		-	af299060tetraodon nigroviridis squamous-cell carcinoma t-cell-recognized antigen complete cds	Unknown	-0.273466	-0.935364	0.661898	-0.335133	-0.608599	-1.2705
Ssa#S25806768	0.0226679		B-cell receptor-associated protein 29	osmerus mordax clone omor-rgc-513-327 b-cell receptor-associated protein 29 complete cds	hypothetical protein LOC554151 [Danio rerio]	-0.26832	-0.639325	0.371006	0.29124	0.0229208	-0.348085
Ssa#DY703847	0.0356301		leucine zipper, putative tumor suppressor 2	mus musculus leucine tumor suppressor 2 transcript variant mrna	hypothetical protein [Danio rerio]	-0.725149	-1.602	0.876854	1.05446	0.329307	-0.547546
Ssa#S48403505	0.0255163		KIAA0179	osmerus mordax clone omor-eva-510-105 kiaa0179 complete cds	ribosomal RNA processing 1 homolog [Homo sapiens]	-0.504131	-1.20922	0.705089	-0.0812397	-0.585371	-1.29046
Ssa#KSS4206	0.0207639		PREDICTED: similar to poly (ADP-ribose) polymerase family, member 14	salmo salar clone ssal-rgf-521-115 poly polymerase 14 pseudogene cds	poly (ADP-ribose) polymerase family, member 14 [Homo sapiens]	-0.482319	-1.7295	1.24718	0.0448071	-0.437512	-1.68469
Ssa#S31999466	0.0303661		ATP-dependent RNA helicase DDX39	salmo salar atp-dependent rna helicase ddx39 mrna	ATP-dependent RNA helicase DDX39 [Salmo salar]	-0.480025	1.0062	-1.48622	1.09992	0.619895	2.10612
Omy#CA385441	0.0120332		si:dkey-151c10.1	danio rerio si:dkey- (si:dkey- ) mrna	plectin 1 [Salmo salar]	-0.465851	-1.56768	1.10183	0.0493801	-0.41647	-1.5183
Omy#S15283499	0.0323752		Heterogeneous nuclear ribonucleoprotein R	homo sapiens heterogeneous nuclear ribonucleoprotein r transcript variant mrna	Heterogeneous nuclear ribonucleoprotein R [Salmo salar]	-0.421254	-1.58932	1.16806	-0.399482	-0.820735	-1.9888
Ssa#DW562218	0.0272227		PREDICTED: similar to Tankyrase-1 (TANK1) (Tankyrase I) (TNKS-1) (TRF1-interacting ankyrin-related ADP-ribose polymerase)	danio rerio tankyrase-1 (tankyrase i) (tnks-1) (trf1-interacting ankyrin-related adp-ribose polymerase) mrna	tankyrase, TRF1-interacting ankyrin-related ADP-ribose polymerase [Homo sapiens]	-0.350165	0.941438	-1.2916	-0.389058	-0.739224	0.552379
Ssa#DW555870	0.0268868		F-box and leucine-rich repeat protein 18	danio rerio f-box and leucine-rich repeat protein mrna (cdna clone mgc:162850 image:8110012) complete cds	F-box and leucine-rich repeat protein 18 [Homo sapiens]	-0.345689	0.866377	-1.21207	-0.0514878	-0.397177	0.814889
Omy#CA357141	0.0264591		PREDICTED: similar to Zinc finger and BTB domain-containing protein 48 (Krueppel-related zinc finger protein 3) (Protein HKR3)	gallus gallus zinc finger and btb domain containing 48 mrna	zinc finger and BTB domain containing 48 [Homo sapiens]	-0.340915	-1.88246	1.54154	0.492426	0.151511	-1.39003
Omy#CA350431	0.00612217		S/G2 nuclear autoantigen	carassius auratus s g2 nuclear autoantigen complete cds	nuclear autoantigen isoform 2 [Homo sapiens]	-0.283939	-1.24156	0.957616	0.0505494	-0.23339	-1.19101
Omy#TC156803	0.00250337		PREDICTED: similar to plectin 1 isoform 2	mus musculus plectin 1 transcript variant mrna	plectin 1 isoform 11 [Homo sapiens]	-0.242909	-1.16219	0.919284	-0.359956	-0.602865	-1.52215
Omy#S18532018	0.0480438		novel protein (zgc:63624)	rattus norvegicus tbc1 domain member 5 mrna	TBC1 domain family, member 5 [Homo sapiens]	-0.138511	-1.55256	1.41405	-0.232299	-0.370811	-1.78486
Ssa#S30273658	0.00759104		unnamed protein product	salmo salar clone bac chori214- complete sequence	A-kinase anchor protein 10 precursor [Homo sapiens]	-0.135254	-1.25555	1.1203	0.163401	0.0281469	-1.09215
Ssa#S35548816	0.0148817		PDZ domain-containing protein 11	salmo salar pdz domain-containing protein 11 mrna	PDZ domain-containing protein 11 [Salmo salar]	-0.108097	-0.825396	0.717299	-0.602349	-0.710447	-1.42775
Ssa#S35562755	0.0180222		PREDICTED: similar to cellular nucleic acid binding protein 2, partial	zebrafish dna sequence from clone dkey- complete sequence	similar to gag-like protein [Danio rerio]	-0.107605	-1.0936	0.985994	-0.45048	-0.558085	-1.54408
Omy#TC171997	0.00468778		DnaJ (Hsp40) homolog, subfamily C, member 21	mus musculus riken cdna 4930461p20 gene mrna	DnaJ homology subfamily A member 5 isoform 1 [Homo sapiens]	-0.106291	-1.99279	1.8865	0.316508	0.210217	-1.67628
Omy#CX042822	0.0326584		zinc finger protein 346	mus musculus clone: strand: reference:ensembl:mouse-transcript-enst: based on blat search	zinc finger protein 346 [Homo sapiens]	-0.0281329	-0.973073	0.94494	0.154974	0.126841	-0.818099
Ssa#DY737733	0.0464509		nuclear oncoprotein skia	rattus norvegicus ski protein mrna	v-ski sarcoma viral oncogene homolog [Homo sapiens]	0.011855	-1.59028	1.60213	-1.14718	-1.13533	-2.73746
Ssa#S48415882	0.00331687		Phosphatidylinositol transfer protein beta isoform	esox lucius clone eluc-evq-514-288 phosphatidylinositol transfer protein beta isoform complete cds	phosphatidylinositol transfer protein, beta [Homo sapiens]	0.0274028	-1.72076	1.74816	0.0808677	0.108271	-1.63989
Ssa#DW468826	0.0471325		PREDICTED: similar to solute carrier family 35, member D2	esox lucius clone eluc-evq-505-241 udp-n-acetylglucosamine udp-glucose gdp-mannose transporter complete cds	solute carrier family 35, member D2 [Homo sapiens]	0.0280422	-1.98876	2.0168	0.788855	0.816897	-1.1999
Ssa#CK879329	0.0179414		LIM-domain binding factor 1; LDB1	mus musculus lim domain binding 1 transcript variant mrna	LIM domain binding 1 isoform 3 [Homo sapiens]	0.0678586	-2.02293	2.09079	0.435104	0.502962	-1.58783
Ssa#DW547577	0.024168		unnamed protein product	homo sapiens kv channel interacting protein 1 transcript variant mrna	Kv channel interacting protein 1 isoform 1 [Homo sapiens]	0.103907	-1.18629	1.2902	0.247453	0.35136	-0.93884
Omy#S18145157	0.0177486		family with sequence similarity 132, member A	danio rerio family with sequence similarity member a mrna	family with sequence similarity 132, member A [Homo sapiens]	-2.12704	-1.58667	-0.540369	0.705093	-1.42194	-0.881575
Ssa#DW545426	0.0383495		PREDICTED: similar to Tex264 protein	mus musculus testis expressed gene 264 transcript variant mrna	testis expressed 264 [Homo sapiens]	-2.05746	-2.41683	0.359369	2.15082	0.0933607	-0.266009
Ssa#DW584363	0.0255206		PREDICTED: F-box protein 11	danio rerio zgc:153171 (zgc:153171) mrna	F-box only protein 11 isoform 1 [Homo sapiens]	-1.90013	-2.09798	0.197849	0.532363	-1.36777	-1.56562
Omy#S15281394	0.0175955		E-box binding protein 2	danio rerio transcription factor 12 mrna	transcription factor 12 isoform b [Homo sapiens]	-1.75483	-1.56096	-0.193871	0.689414	-1.06542	-0.871546
Ssa#DW558455	0.0370496		unnamed protein product	danio rerio sodium myo-inositol cotransporter (na(+) myo-inositol cotransporter) (solute carrier family 5 member 3) mrna	solute carrier family 5 (inositol transporters), member 3 [Homo sapiens]	-1.54881	-1.27933	-0.269476	1.33941	-0.209397	0.0600786
Ssa#S31990095	0.0346085		DnaJ (Hsp40) homolog, subfamily C, member 2	homo sapiens subfamily member 2 transcript variant mrna	zuotin related factor 1 [Homo sapiens]	-1.42294	-1.67897	0.256035	-0.0680889	-1.49103	-1.74706
Ssa#S35536484	0.0425149		PREDICTED: hypothetical protein	---NA---	hypothetical protein [Danio rerio]	-1.41873	-0.872606	-0.546127	1.47669	0.0579563	0.604083
Ssa#TC111296	0.0211235		PREDICTED: similar to WD repeat-containing protein 26	danio rerio si:ch211- (si:ch211- ) mrna	WD repeat domain 26 isoform a [Homo sapiens]	-1.28456	-2.32232	1.03776	0.0474373	-1.23713	-2.27489
Omy#DV200315	0.0428583		-	rattus norvegicus mkiaa1604 protein mrna	hypothetical protein LOC566033 [Danio rerio]	-1.20672	-1.54627	0.339542	0.381671	-0.825053	-1.16459
Omy#TC162320	0.0234373		PREDICTED: hypothetical protein	salmo salar clone ssal-rgf-521-203 pseudogene cds	transmembrane protein 209 [Homo sapiens]	-1.15137	-1.5982	0.446827	0.213932	-0.937439	-1.38427
Ssa#S32010291	0.0327104		0	homo sapiens ankyrin erythrocytic transcript variant mrna	ankyrin 1 isoform 4 [Homo sapiens]	-1.09181	-1.04247	-0.049334	0.349629	-0.742179	-0.692845
Ssa#S48417959	0.0445888		unnamed protein product	tetraodon nigroviridis full-length cdna	RNA pseudouridylate synthase domain containing 2 [Homo sapiens]	-1.07656	-1.18923	0.11267	0.81294	-0.263625	-0.376295
Ssa#CB506998	0.0335434		oocyte protease inhibitor-1	af223387salvelinus fontinalis ovarian cysteine protease inhibitor complete cds	oocyte protease inhibitor-1 [Oncorhynchus mykiss]	-1.0054	-1.00419	-0.00120962	0.348961	-0.656434	-0.655224
Ssa#DW567590	0.0280482		PREDICTED: similar to colonic and hepatic tumor over-expressed protein isoform 1	xenopus laevis cytoskeleton associated protein 5 mrna	colonic and hepatic tumor over-expressed protein isoform a [Homo sapiens]	-0.983823	-1.80682	0.823002	0.041901	-0.941922	-1.76492
Ssa#DW567030	0.00971814		PREDICTED: hypothetical protein	gallus gallus septin 2 mrna	Septin-2 [Salmo salar]	-0.950287	-1.5572	0.606917	0.670583	-0.279704	-0.886621
Ssa#S35555279	0.0201983		major facilitator superfamily domain containing 10	homo sapiens major facilitator superfamily domain containing 10 transcript variant mrna	major facilitator superfamily domain containing 10 [Homo sapiens]	-0.919546	-1.0905	0.170952	0.445381	-0.474164	-0.645116
Ssa#S48404731	0.0171828		Endoplasmic reticulum-Golgi intermediate compartment protein 1	rattus norvegicus endoplasmic reticulum-golgi intermediate compartment protein 1 (er-golgi intermediate compartment 32 kda protein) (ergic-32) mrna	Endoplasmic reticulum-Golgi intermediate compartment protein 3 [Salmo salar]	-0.909536	-1.7843	0.874764	0.929269	0.0197322	-0.855032
Omy#S22164209	0.0428434		Polypyrimidine tract-binding protein 2	homo sapiens ptblp mrna for ptb-like protein complete cds	Polypyrimidine tract-binding protein 2 [Salmo salar]	-0.839099	-0.919053	0.0799537	0.98093	0.141831	0.061877
Ssa#S35555193	0.00229109		LOC553285 protein	homo sapiens relt-like 2 transcript variant mrna	receptor expressed in lymphoid tissues like 1 [Homo sapiens]	1.02103	0.817987	0.203043	-0.166019	0.855012	0.651968
Omy#BX864104	0.0319491		hypothetical protein LOC406343	tetraodon nigroviridis full-length cdna	karyopherin alpha 2 [Homo sapiens]	1.06299	1.23645	-0.173453	-0.58163	0.481363	0.654816
Omy#CR368193	0.0315797		PREDICTED: hypothetical protein	zebrafish dna sequence from clone ch73-87c18 in linkage group complete sequence	hypothetical protein LOC285754 [Homo sapiens]	1.09814	1.44592	-0.347779	-0.402023	0.696116	1.04389
Omy#CX247791	0.031295		PREDICTED: similar to Thioredoxin-like 2 protein (PKC-interacting cousin of thioredoxin) (PKCq-interacting protein) (PKC-theta-interacting protein)	tetraodon nigroviridis full-length cdna	glutaredoxin 3 [Homo sapiens]	1.76437	1.85926	-0.0948855	-1.69477	0.0696046	0.16449
Omy#CA349914	0.011276		unnamed protein product	danio rerio ribosomal protein s6 kinase-like 1 mrna	ribosomal protein S6 kinase-like 1 [Homo sapiens]	1.91229	2.04458	-0.132294	-1.035	0.877287	1.00958
Omy#S15318263	0.0155975		abhydrolase domain containing 2b	tetraodon nigroviridis full-length cdna	alpha/beta hydrolase domain containing protein 2 [Homo sapiens]	2.00652	1.86398	0.142539	-0.807776	1.19875	1.05621
Ssa#DW578681	0.0292471		unnamed protein product	danio rerio large tumor homolog 1 mrna (cdna clone mgc:198071 image:9039060) complete cds	Serine/threonine-protein kinase 38 [Salmo salar]	2.31769	2.06364	0.254044	-1.22227	1.09542	0.841373
Ssa#TC74485	0.00655043		PREDICTED: similar to seizure related 6 homolog (mouse)	homo sapiens seizure related 6 homolog transcript variant mrna	seizure related 6 homolog isoform 1 [Homo sapiens]	2.34104	2.12457	0.216477	-1.15084	1.19021	0.97373
Ssa#S35595841	0.0170104		Beta-microseminoprotein	0	Beta-microseminoprotein precursor [Salmo salar]	0.899269	-0.213948	1.11322	-0.465541	0.433727	-0.679489
Ssa#S35694451	0.0409841		PREDICTED: similar to shaker-related potassium channel Tsha2	danio rerio shaker-related potassium channel tsha2 mrna	AF252302_1 shaker-related potassium channel Tsha2 [Oncorhynchus mykiss]	0.955289	0.182492	0.772797	-0.550279	0.40501	-0.367787
Ssa#S48397730	0.0497359		Probable aminopeptidase NPEPL1	salmo salar probable aminopeptidase npepl1 mrna	Probable aminopeptidase NPEPL1 [Salmo salar]	0.980277	-0.332204	1.31248	-0.338816	0.641461	-0.67102
Omy#BX321536	0.0299124		PREDICTED: similar to guanine nucleotide exchange factor OSTIII	homo sapiens cell line derived transforming sequence-like transcript variant mrna	MCF.2 cell line derived transforming sequence-like isoform b [Homo sapiens]	0.999093	-0.0729735	1.07207	-0.56211	0.436984	-0.635083
Omy#S34309473	0.0291369		sorting nexin family member 27	rattus norvegicus sorting nexin family member 27 transcript variant mrna	sorting nexin family member 27 [Homo sapiens]	1.09677	-0.364651	1.46142	-0.477635	0.619131	-0.842286
Omy#BX861866	0.0212888		unnamed protein product	strongylocentrotus purpuratus f-box only protein 30 partial mrna	F-box only protein 30 [Homo sapiens]	1.13585	0.534073	0.601781	-0.147387	0.988467	0.386686
Omy#CA359511	0.0260567		PREDICTED: hypothetical protein LOC567180	danio rerio novel protein vertebrate rho guanine exchange factor 16 mrna	Rho guanine exchange factor 16 [Homo sapiens]	1.19408	-0.0231759	1.21725	-0.317464	0.876614	-0.34064
Ssa#DY695469	0.0308585		soc-2 suppressor of clear homolog	danio rerio si:ch211- mrna (cdna clone mgc:172015 image:9006009) complete cds	soc-2 suppressor of clear homolog [Homo sapiens]	1.32788	0.31202	1.01586	-1.22731	0.100571	-0.915294
Ssa#DY802195	0.0395225	Lipid metabolism	Vigilin	homo sapiens high density lipoprotein binding protein transcript variant mrna	Vigilin [Salmo salar]	1.44736	-0.0235176	1.47088	-1.72661	-0.279253	-1.75013
Omy#S18531894	0.0498494		PREDICTED: hypothetical protein, partial	xenopus tropicalis cdna clone image:7679348	sperm associated antigen 17 [Homo sapiens]	1.57471	0.969748	0.604963	-0.995051	0.57966	-0.0253029
Ssa#DW573464	0.0431366		hypothetical protein LOC556012	danio rerio zgc:136935 (zgc:136935) mrna	Protein-L-isoaspartate O-methyltransferase domain-containing protein 1 [Salmo salar]	1.65625	0.434421	1.22183	-0.398551	1.2577	0.0358705
Omy#S15269030	0.00713109		Im:7143453 protein	danio rerio misc_rna (im:7143453) miscrna	Engulfment and cell motility protein 1 [Salmo salar]	2.03325	1.10954	0.923715	-1.84148	0.191769	-0.731946
Ssa#TC104727	0.0135473		0	onhapsgponcorhynchus masou mrna for complete cds	Unknown	-0.273502	1.97941	-2.25291	-0.0944521	-0.367954	1.88496
Omy#S27584012	0.0294036		hypothetical protein LOC492689	zebrafish dna sequence from clone ch211-232b12 in linkage group complete sequence	hypothetical protein LOC492689 [Danio rerio]	-0.289825	1.64266	-1.93248	-1.12823	-1.41805	0.514432
Omy#S34312484	0.0281804		spermatogenesis associated 4	nematostella vectensis protein partial mrna	spermatogenesis associated 4 [Oncorhynchus mykiss]	0.0413217	0.995706	-0.954384	-0.553174	-0.511853	0.442532
Ssa#CA057787	0.0288139		PREDICTED: hypothetical protein	xenopus tropicalis finished clone tneu028n11	tetratricopeptide repeat domain 24 [Homo sapiens]	0.0653841	1.0192	-0.95382	-0.511239	-0.445855	0.507965
Ssa#S31983923	0.0173453		unnamed protein product	danio rerio zgc:162270 (zgc:162270) mrna	leucine rich repeat containing 3B [Homo sapiens]	0.0703113	1.22924	-1.15893	-0.772663	-0.702352	0.456576
Ssa#S35589700	0.00883512		unnamed protein product	danio rerio fibronectin leucine rich transmembrane protein 3 mrna	fibronectin leucine rich transmembrane protein 3 precursor [Homo sapiens]	0.253752	0.942288	-0.688536	-0.493257	-0.239506	0.44903
Ssa#EG850121	0.0378907		oxysterol-binding protein-like protein 7	bos taurus oxysterol-binding protein 7 (osbp-related protein 7) (orp-7) transcript variant 1 mrna	oxysterol-binding protein-like protein 7 [Salmo salar]	0.350065	1.33169	-0.981621	-0.542424	-0.192359	0.789262
Omy#S34426108	0.00458623		PREDICTED: hypothetical protein, partial	strongylocentrotus purpuratus axonemal dynein heavy chain 7 mrna	dynein, axonemal, heavy chain 7 [Homo sapiens]	0.385938	1.06926	-0.683317	-0.659302	-0.273365	0.409953
Ssa#DY731718	0.022039		-	mus musculus chromosome clone rp23- complete sequence	PAP associated domain containing 4 [Homo sapiens]	0.454812	1.19863	-0.743818	-0.263449	0.191362	0.93518
Ssa#DW536897	0.0204321		Protein-glutamine gamma-glutamyltransferase K	danio rerio transglutaminase 1 mrna	Protein-glutamine gamma-glutamyltransferase K [Salmo salar]	0.456293	1.61962	-1.16332	-1.96	-1.50371	-0.340385
Omy#BX316735	0.00037474		PREDICTED: similar to dynein, axonemal, heavy chain 10	rattus norvegicus heavy polypeptide 10 mrna	dynein, axonemal, heavy chain 10 isoform 1 [Homo sapiens]	0.462782	0.998844	-0.536062	-1.03305	-0.57027	-0.0342087
Ssa#CB516752	0.00601212		pepsinogen 1	epinephelus coioides pepsinogen a2 complete cds	pepsinogen [Oncorhynchus mykiss]	0.575681	1.2007	-0.625022	-0.365219	0.210462	0.835484
Ssa#CK885231	0.0487224		PREDICTED: apobec1 complementation factor isoform 1	mus musculus apobec-1 stimulating protein complete alternatively spliced	apobec-1 complementation factor isoform 1 [Homo sapiens]	1.04993	1.73616	-0.686236	-0.0454428	1.00449	1.69072
Omy#S18535822	0.0321775		CutA homolog precursor	osmerus mordax clone omor-eva-509-279 homolog precursor complete cds	CutA homolog precursor [Oncorhynchus mykiss]	1.16431	1.76423	-0.599927	-0.95799	0.206317	0.806244
Omy#CA381115	0.0482235		PREDICTED: si:dkey-12h9.11	sus scrofa tau tubulin kinase 1 mrna	tau tubulin kinase 2 [Homo sapiens]	1.18728	1.8314	-0.644117	-1.0102	0.177083	0.821199
Omy#CA382289	0.0319279		PREDICTED: vacuolar protein sorting 13 homolog B (yeast), partial	rattus norvegicus cohen syndrome homolog 1 mrna	vacuolar protein sorting 13B isoform 5 [Homo sapiens]	1.44079	2.22132	-0.780532	-0.183321	1.25747	2.038
Omy#CU070182	0.035127		l(3)mbt-like 2 (Drosophila), isoform CRA_c	danio rerio mbt domain containing 1 mrna	mbt domain containing 1 [Homo sapiens]	0.472415	-1.10339	1.5758	0.0699117	0.542327	-1.03348
Omy#TC160478	0.0381359		hypothetical protein LOC100158509	danio rerio zgc: mrna (cdna clone mgc:173475 image:7439101) complete cds	coiled-coil domain containing 61 [Homo sapiens]	0.664625	-1.24389	1.90851	-0.0631263	0.601499	-1.30701
Ssa#DW541054	0.010239		unnamed protein product	danio rerio calmodulin regulated spectrin-associated protein 1-like 1 mrna	calmodulin regulated spectrin-associated protein 1-like 1 [Homo sapiens]	0.67633	-1.57864	2.25497	-0.0698262	0.606504	-1.64846
Ssa#DY695675	0.0308307		serine/threonine kinase 38 like	mus musculus serine threonine kinase ndr54 misc rna	Serine/threonine-protein kinase 38 [Salmo salar]	0.976107	-0.443807	1.41991	-0.72798	0.248127	-1.17179
Omy#S18095406	0.0450513		unnamed protein product	danio rerio si:dkey- (si:dkey- ) mrna	hypothetical protein [Danio rerio]	-1.107	1.1945	-2.3015	0.0951889	-1.01181	1.28968
Ssa#EG865025	0.0130201		PREDICTED: similar to Regulator of G-protein signaling 5 (RGS5)	anoplopoma fimbria clone afim-evh-535-217 regulator of g-protein signaling 5 complete cds	Regulator of G-protein signaling 16 [Salmo salar]	-1.01179	0.318349	-1.33014	0.26291	-0.748884	0.581259
Omy#CR372390	0.0163826		unnamed protein product	taeniopygia guttata synaptotagmin-like 3 mrna	synaptotagmin-like 3 [Homo sapiens]	-1.00868	0.851349	-1.86003	0.138089	-0.870591	0.989438
Ssa#DY709173	0.0139304		PREDICTED: similar to solute carrier family 37 (glycerol-3-phosphate transporter), member 3, partial	homo sapiens solute carrier family 37 (glycerol-3-phosphate transporter) member 3 transcript variant mrna	Sugar phosphate exchanger 2 [Salmo salar]	-0.839943	0.820588	-1.66053	-0.145683	-0.985626	0.674905
Ssa#STIR39730	0.0263469		Tle1	rattus norvegicus transducin-like enhancer of split homolog of drosophila e mrna	transducin-like enhancer protein 1 [Homo sapiens]	-0.795502	0.913648	-1.70915	0.160897	-0.634605	1.07454

## Sheet: 14w
ProbeName	p	Kegg and STARS annotation	B2GO_BlastnHit	B2GO_BlastxHit	STARS name	CMS1-REF	CMS2-REF	CMS1-CMS2	REF(Norm)	CMS1(Norm)	CMS2(Norm)
Ssa#S35505059	0.00511765	1-Immune	CD82 antigen	tetraodon nigroviridis full-length cdna	CD82 antigen [Salmo salar]	-0.703153	-1.40208	0.698923	0.939813	0.23666	-0.462263
Ssa#TC91550	0.0443064	1-Immune adhesion	unnamed protein product	rattus norvegicus integrin alpha 9 mrna	integrin, alpha 9 precursor [Homo sapiens]	0.0823367	-1.02917	1.11151	0.411987	0.494323	-0.617187
Ssa#CL57Contig1	0.0414706	1-Immune Antigen presentation	beta-2 microglobulin	salmo salar clone ssal-evd-520-084 beta-2-microglobulin precursor complete cds	beta-2 microglobulin [Salmo salar]	-0.0680876	-0.779304	0.711216	-0.10593	-0.174017	-0.885234
Omy#S34310091	0.0125603	1-Immune Antigen presentation	beta-2 microglobulin type 2	onhb2mdoncorhynchus mykiss (clone jb-6) beta-2 microglobulin complete cds	beta-2 microglobulin type 2 [Oncorhynchus mykiss]	-0.0418061	-0.757742	0.715936	-0.0663905	-0.108197	-0.824133
Omy#BX867355	0.00972699	1-Immune Cytokine receptor	Tripartite motif-containing protein 25	danio rerio tripartite motif-containing protein 16 (estrogen-responsive b box protein) mrna	fish virus induced TRIM protein [Oncorhynchus mykiss]	-0.245826	-0.690441	0.444615	0.24431	-0.00151682	-0.446132
Ssa#KSSb2632	0.00927765	1-Immune Cytokine receptor	CC chemokine	---NA---	Unknown	-0.614613	-0.858506	0.243893	0.823804	0.209191	-0.0347025
Ssa#DW576911	0.0282509	1-Immune Eicosanoid	cytochrome P450, family 2, subfamily U, polypeptide 1	salmo salar clone ssal-rgf-525-155 cytochrome p450 2u1 partial cds	Cytochrome P450 2U1 [Salmo salar]	-1.2344	-0.622283	-0.612117	0.657064	-0.577337	0.0347805
Ssa#STIR40177	0.0453093	1-Immune IFN-virus response	dicer1	rattus norvegicus dcr-1 homolog mrna	dicer [Oncorhynchus mykiss]	0.66378	1.80477	-1.14099	-2.17943	-1.51565	-0.374659
Ssa#BQ035726	0.0498737	1-Immune IFN-virus response	PREDICTED: similar to mCG1046517	danio rerio mcg1046517 mrna	Very large inducible GTPase 1-3	-0.595826	-1.89312	1.29729	-0.237591	-0.833417	-2.13071
Omy#BX867355	0.00972699	1-Immune IFN-virus response	Tripartite motif-containing protein 25	danio rerio tripartite motif-containing protein 16 (estrogen-responsive b box protein) mrna	fish virus induced TRIM protein [Oncorhynchus mykiss]	-0.245826	-0.690441	0.444615	0.24431	-0.00151682	-0.446132
Ssa#KSS3110	0.0476615	1-Immune Lymphocyte	CD83 antigen precursor	oncorhynchus mykiss cd83 (onmy-cd83) onmy-cd83* complete cds	CD83 antigen precursor [Salmo salar]	-0.44646	-0.481847	0.0353872	0.142125	-0.304335	-0.339722
Omy#BX913242	0.038264	1-Immune platelet	PREDICTED: wu:fb39e12	mus musculus mkl (megakaryoblastic leukemia) myocardin-like 1 transcript variant mrna	megakaryoblastic leukemia 2 protein [Homo sapiens]	-1.53167	-2.06961	0.537936	0.530514	-1.00116	-1.53909
Omy#S15340598	0.0440516	1-Immune receptor	AF345874_1novel immune-type receptor 7	oncorhynchus mykiss novel immune-type receptor 7 partial cds	AF345874_1 novel immune-type receptor 7 [Oncorhynchus mykiss]	-1.85182	-1.80082	-0.0509968	0.162652	-1.68916	-1.63817
Ssa#DY730078	0.00157323	1-Immune receptor	PREDICTED: similar to Probable G-protein coupled receptor 144 (G-protein coupled receptor PGR24)	homo sapiens g protein-coupled receptor 144 mrna	CD97 antigen precursor [Salmo salar]	2.63182	1.84055	0.791269	-1.90555	0.726271	-0.0649988
Omy#TC163366	0.00280008	1-Immune regulator	suppressor of cytokine signaling 9	danio rerio suppressor of cytokine signaling 5a transcript variant mrna	suppressor of cytokine signaling 5 [Oncorhynchus mykiss]	0.570767	1.07354	-0.502774	-0.811678	-0.240911	0.261863
Ssa#NP9934285	0.020697	1-Immune T cells	modified T cell receptor alpha	salmo salar clone tcrav4-5_j27 modified t cell receptor alpha partial cds	modified T cell receptor alpha [Salmo salar]	-0.72609	-2.13438	1.40829	0.805907	0.0798173	-1.32848
Ssa#S43839059	0.0429831	1-Immune T cells	CD8 alpha	salmo salar cd8 alpha complete cds	CD8 alpha [Salmo salar]	-0.331402	-0.768709	0.437307	0.212029	-0.119373	-0.55668
Ssa#DW588601	0.0120065	1-Immune T cells	PREDICTED: hypothetical protein	danio rerio t-cell homeobox 3b mrna	T-cell leukemia homeobox 3 [Homo sapiens]	0.15152	-0.73571	0.887229	-0.345996	-0.194476	-1.08171
Ssa#S30292785	0.0301275	1-Immune T cells	IL2-inducible T-cell kinase	danio rerio il2-inducible t-cell mrna (cdna clone mgc:194051 image:9037760) complete cds	IL2-inducible T-cell kinase [Homo sapiens]	0.569204	-0.775917	1.34512	0.314078	0.883282	-0.461839
Ssa#S37959057	0.00536176	1-Immune T cells	-	salmo salar clone tcrav9-8_j56 t cell receptor alpha partial cds	T cell receptor alpha [Salmo salar]	-0.940744	-1.23405	0.293301	0.43317	-0.507574	-0.800875
Ssa#S22938352	0.0161874	1-Immune T cells	CD8 beta	salmo salar cd8 beta complete cds	CD8 beta [Salmo salar]	-0.676189	-0.799051	0.122862	0.504758	-0.171431	-0.294293
Ssa#S37959281	0.032384	1-Immune T cells	T cell receptor alpha	salmo salar clone tcrav10-10_j27 t cell receptor alpha partial cds	T cell receptor alpha [Salmo salar]	-0.649233	-0.897944	0.248711	0.206143	-0.443091	-0.691801
Ssa#S37959544	0.036808	1-Immune T cells	T cell receptor alpha	salmo salar clone tcrav12-2_j15 t cell receptor alpha partial cds	T cell receptor alpha [Salmo salar]	-0.441341	-0.716308	0.274967	-0.118081	-0.559422	-0.834389
Ssa#TC108295	0.0194683	1-Immune TNF	Metalloreductase STEAP4	tetraodon nigroviridis full-length cdna	Metalloreductase STEAP4 [Salmo salar]	-0.0369297	-0.917859	0.880929	0.523498	0.486569	-0.394361
Ssa#S31975856	0.0361418	1-Immune TNF	TNF superfamily member 14	salmo salar clone bac complete sequence	TNF superfamily member 14 [Oncorhynchus mykiss]	-0.961683	0.135513	-1.0972	-0.266795	-1.22848	-0.131282
Omy#BX297669	0.0406122	Acute phase innate immune	PREDICTED: CCAAT/enhancer binding protein zeta	salmo salar clone ssal-rgf-505-207 ccaat enhancer-binding protein zeta pseudogene cds	Unknown	-0.913985	-1.00993	0.0959406	0.787097	-0.126888	-0.222828
Ssa#S31987806	0.0422966	Amino Acid Metabolism	unnamed protein product	tetraodon nigroviridis full-length cdna	kynureninase (L-kynurenine hydrolase) isoform a [Homo sapiens]	-1.04461	1.69151	-2.73612	0.24987	-0.794745	1.94138
Ssa#S48420291	0.0418912	Antiviral and IFN response	RAP1, GTPase activating protein 1, isoform CRA_a	homo sapiens rap1 gtpase activating protein transcript variant mrna	RAP1 GTPase activating protein [Homo sapiens]	1.65158	1.35358	0.298004	-0.939408	0.712176	0.414172
Ssa#S31982099	0.0403529	Apoptosis	Pleckstrin homology domain-containing family A member 1	salmo salar pleckstrin homology domain-containing family a member 1 mrna	Pleckstrin homology domain-containing family A member 1 [Salmo salar]	0.561742	1.28191	-0.720171	-1.38318	-0.821439	-0.101268
Ssa#DW552314	0.00327588	Cancers	Transcriptional regulator Erg	salmo salar transcriptional regulator erg mrna	Transcriptional regulator Erg [Salmo salar]	1.87888	0.299771	1.57911	-0.144947	1.73394	0.154823
Omy#S27594311	0.028644	Carbohydrate Metabolism	Transketolase	salmo salar clone ssal-rgf-541-283 transketolase complete cds	Transketolase [Salmo salar]	0.381475	0.864731	-0.483256	-0.58865	-0.207176	0.276081
Omy#S15326701	0.00991446	Carbohydrate Metabolism	propionyl Coenzyme A carboxylase, beta polypeptide	tetraodon nigroviridis full-length cdna	propionyl Coenzyme A carboxylase, beta polypeptide [Homo sapiens]	1.70743	0.249235	1.45819	-0.120034	1.58739	0.129201
Ssa#S18879050	0.0371589	Carbohydrate Metabolism	PREDICTED: similar to enolase 2 (gamma, neuronal)	homo sapiens enolase 3 ( muscle) transcript variant mrna	Gamma-enolase [Salmo salar]	-2.45819	-2.39434	-0.0638549	0.669851	-1.78834	-1.72449
Ssa#DY718621	0.0406467	Carbohydrate Metabolism	PREDICTED: similar to SH2 containing inositol-5-phosphatase	mus musculus inositol polyphosphate-5-phosphatase d transcript variant mrna	Phosphatidylinositol-3,4,5-trisphosphate 5-phosphatase 1 [Salmo salar]	1.16115	1.45359	-0.292434	-0.0866126	1.07454	1.36697
Omy#TC156380	0.035178	Carbohydrate Metabolism	inositol polyphosphate-5-phosphatase A	mus musculus inositol polyphosphate-5-phosphatase a transcript variant mrna	inositol polyphosphate-5-phosphatase A [Homo sapiens]	0.744191	0.823431	-0.0792401	-0.312169	0.432022	0.511262
Omy#CX043075	0.0213425	Cell Apoptosis	PREDICTED: similar to cell death activator CIDE-A	rattus norvegicus cell death-inducing dna fragmentation alpha subunit-like effector a mrna	cell death-inducing DFFA-like effector a isoform 1 [Homo sapiens]	0.426087	-1.24885	1.67493	0.898772	1.32486	-0.350074
Ssa#DW548696	0.0380595	Cell Communication	PREDICTED: FERM, RhoGEF and pleckstrin domain protein 2 isoform 1	danio rerio and pleckstrin domain protein transcript variant 1 mrna	Band 4.1-like protein 5 [Salmo salar]	1.01818	2.1378	-1.11962	-1.39785	-0.379672	0.739945
Ssa#S35582809	0.0358481	Cell Communication	0	---NA---	hypothetical protein [Danio rerio]	0.754951	-0.792752	1.5477	-0.452549	0.302402	-1.2453
Omy#BX299558	0.0114913	Cell Communication	snail homolog 3	sus scrofa zinc finger protein slug (neural crest transcription factor slug) (snail homolog 2) mrna	Zinc finger protein SLUG [Salmo salar]	-0.874344	-1.00016	0.125815	0.659138	-0.215206	-0.341021
Omy#S15330551	0.0456757	Cell Communication	snail homolog 1a	sus scrofa zinc finger protein slug (neural crest transcription factor slug) (snail homolog 2) mrna	Zinc finger protein SLUG [Salmo salar]	-0.799188	-0.558204	-0.240984	0.581296	-0.217892	0.0230923
Ssa#S48396744	0.00737084	Cell Communication	Serine/threonine-protein phosphatase 4 regulatory subunit 2-A	salmo salar clone ssal-rgf-520-315 serine threonine-protein phosphatase 4 regulatory subunit 2-b pseudogene cds	Serine/threonine-protein phosphatase 4 regulatory subunit 2-A [Salmo salar]	-1.01079	0.434002	-1.4448	0.850401	-0.160392	1.2844
Ssa#S31972778	0.0242456	Cell cycle	novel protein	---NA---	similar to spindle checkpoint protein BubR1 [Danio rerio]	0.865082	2.09008	-1.225	-1.37625	-0.511172	0.713823
Ssa#TC82460	0.0269526	Cell cytoskeleton	Transposable element Tcb1 transposase	salmo salar clone bac complete sequence	tubulin tyrosine ligase-like family member 6a [Salmo salar] TC1 transposase-like	-0.457161	-0.838602	0.38144	0.0238963	-0.433265	-0.814705
Ssa#TC103971	0.00963505	Cell cytoskeleton	myosin 1	0	myosin 1 [Salmo salar]	-0.424695	-0.704326	0.279631	0.693296	0.268601	-0.0110299
Ssa#TC111519	0.008532	Cell cytoskeleton	Inverted formin-2	homo sapiens inverted fh2 and wh2 domain containing transcript variant mrna	Inverted formin-2 [Salmo salar]	-0.287457	-0.725231	0.437774	0.495972	0.208515	-0.229259
Omy#S18152841	0.0469556	Cell cytoskeleton	LOC559407 protein	homo sapiens misc_rna miscrna	tektin 4 [Homo sapiens]	1.66206	0.0427456	1.61932	-0.491373	1.17069	-0.448627
Omy#S34311062	0.0362421	Cell cytoskeleton	Zgc:153436	homo sapiens spire homolog 1 transcript variant mrna	spire homolog 1 [Homo sapiens]	0.649836	0.835225	-0.185389	-0.871859	-0.222023	-0.0366335
Ssa#S35674558	0.0396268	Cell DNA	CDC45-related protein	salmo salar cdc45-related protein mrna	CDC45-related protein [Salmo salar]	1.55493	0.653015	0.901916	-0.886322	0.668609	-0.233307
Omy#S15288242	0.030791	Cell Growth and Death	Origin recognition complex subunit 2	salmo salar clone ssal-rgf-512-121 origin recognition complex subunit 2 complete cds	Origin recognition complex subunit 2 [Salmo salar]	0.0562966	1.03107	-0.974774	-0.0499565	0.00634015	0.981114
Omy#S34314958	0.0460374	Cell Growth and Death	F-box protein 43	danio rerio zgc:66488 (zgc:66488) mrna	F-box protein 43 isoform b [Homo sapiens]	0.367716	-1.05875	1.42646	0.35044	0.718156	-0.708306
Omy#TC168598	0.000353666	Cell GTP signaling	PREDICTED: wu:fi40d09, partial	canis lupus familiaris rho rac guanine nucleotide exchange factor 2 transcript variant mrna	A-kinase anchor protein 13 isoform 2 [Homo sapiens]	-0.339961	-1.71429	1.37433	0.799662	0.459701	-0.914627
Ssa#S30264152	0.0320548	Cell GTP signaling	Rho-related GTP-binding protein RhoE precursor	salmo salar clone ssal-rgf-516-299 rho-related gtp-binding protein precursor complete cds	Rho-related GTP-binding protein RhoE precursor [Salmo salar]	0.998553	0.777667	0.220886	-1.08515	-0.0865922	-0.307478
Ssa#DY716055	0.0110776	Cell Inositol	LOC557176 protein	danio rerio phosphoinositide-3- regulatory polypeptide transcript variant 1 mrna	phosphoinositide-3-kinase, regulatory subunit 1 (alpha) isoform 1 [Homo sapiens]	0.845278	-0.304084	1.14936	-0.394744	0.450533	-0.698828
Omy#S15295840	0.0400687	Cell Motility	unnamed protein product	danio rerio rho guanine nucleotide exchange factor 7a mrna	PAK-interacting exchange factor beta isoform a [Homo sapiens]	0.0904098	-1.62409	1.7145	0.545457	0.635866	-1.07864
Omy#CA383630	0.0199762	Cell Myofiber	novel protein similar to H.sapiens MYO1B, myosin IB (MYO1B)	danio rerio myosin 1b-like 2 mrna	myosin Va [Oncorhynchus mykiss]	-0.342611	-2.43948	2.09687	1.12365	0.781038	-1.31583
Ssa#TC106365	0.0314684	Cell Myofiber	0	danio rerio titin a mrna	titin isoform N2-A [Homo sapiens]	-0.323083	-0.949196	0.626113	0.841247	0.518164	-0.107949
Ssa#S35517160	0.0404371	Cell Myofiber	titin-like	gallus gallus ttn mrna for partial cds	titin isoform N2-B [Homo sapiens]	-0.225073	-0.841785	0.616712	0.950935	0.725862	0.109149
Omy#CA364905	0.0489621	Cell Myofiber	0	homo sapiens titin transcript variant n2- mrna	Titin	-0.182693	-1.15668	0.973984	0.78171	0.599017	-0.374967
Ssa#EG809165	0.0146441	Cell Myofiber	PREDICTED: im:6911926	homo sapiens titin transcript variant novex- mrna	titin isoform N2-A [Homo sapiens]	-0.158515	-1.30222	1.14371	0.741434	0.58292	-0.56079
Omy#S15300463	0.0138021	Cell Myofiber	Calponin-1	h1-calponin cdna	Calponin-1 [Salmo salar]	0.65733	0.30674	0.35059	-0.0461235	0.611207	0.260616
Ssa#TC108440	0.0268247	Cell Myofiber	PREDICTED: similar to myosin IH	homo sapiens myosin ic transcript variant mrna	myosin Va [Oncorhynchus mykiss]	0.592464	0.916656	-0.324192	0.0832765	0.67574	0.999932
Ssa#S18847904	0.0196741	Cell Myofiber	unnamed protein product	tetraodon nigroviridis full-length cdna	ATPase, Ca++ transporting, cardiac muscle, slow twitch 2 isoform 1 [Homo sapiens]	-1.60672	-0.0626275	-1.54409	-2.84796	-4.45468	-2.91059
Omy#S18159333	0.0267205	Cell redox	PREDICTED: hypothetical protein	osmerus mordax clone omor-eva-514-090 microsomal glutathione s-transferase 1 complete cds	microsomal glutathione S-transferase 1 [Homo sapiens]	0.0130082	-2.56511	2.57812	0.803854	0.816863	-1.76126
Ssa#S35708455	0.0165749	Cell Redox	Catalase	salmo salar clone ssal-rgf-519-117 catalase complete cds	Catalase [Salmo salar]	0.598315	-0.0640081	0.662323	-0.0944494	0.503865	-0.158458
Ssa#DW578848	0.0444209	Cell Reticulum	PREDICTED: wu:fd10d12	homo sapiens sec24 member c ( cerevisiae) transcript variant mrna	SEC24-related protein C [Homo sapiens]	0.967693	0.707747	0.259946	-0.0469838	0.920709	0.660763
Omy#BX869832	0.038414	Cell Signaling	unnamed protein product	homo sapiens nuclear receptor co-repressor 2 transcript variant mrna	nuclear receptor co-repressor 2 isoform 2 [Homo sapiens]	-0.248389	-0.823806	0.575417	0.307159	0.0587699	-0.516648
Ssa#S35561779	0.000857073	Cell Signaling	PREDICTED: similar to guanine nucleotide-binding protein, beta-4 subunit	danio rerio guanine nucleotide binding protein (g protein) beta polypeptide like mrna	Guanine nucleotide-binding protein GI/GS/GT subunit beta-1 [Salmo salar]	-0.156752	-0.750122	0.59337	0.320828	0.164077	-0.429293
Omy#CX251922	0.029701	Cell Transcription	PREDICTED: similar to bromodomain and WD repeat domain containing 3 variant BRWD3-B, partial	rattus norvegicus bromodomain and wd repeat domain containing 3 mrna	bromodomain and WD repeat domain containing 3 [Homo sapiens]	-0.405895	-0.968604	0.562709	0.273951	-0.131944	-0.694653
Omy#BX869832	0.038414	Cell Transcription	unnamed protein product	homo sapiens nuclear receptor co-repressor 2 transcript variant mrna	nuclear receptor co-repressor 2 isoform 2 [Homo sapiens]	-0.248389	-0.823806	0.575417	0.307159	0.0587699	-0.516648
Omy#S34421965	0.00434862	Cell Transcription	polymerase (RNA) III (DNA directed) polypeptide C	canis familiaris polymerase iii (dna directed) polypeptide c mrna	polymerase (RNA) III (DNA directed) polypeptide C (62kD) [Homo sapiens]	0.819053	0.740317	0.0787368	-0.578594	0.240459	0.161722
Ssa#DY739613	0.0487349	Cell Transcription	novel protein similar to vertebrate breast cancer metastasis-suppressor 1-like (BRMS1L)	tetraodon nigroviridis full-length cdna	suppressor of defective silencing 3 like [Salmo salar]	0.620356	0.741534	-0.121179	-0.344673	0.275683	0.396861
Ssa#S31964352	0.0241959	Cell Ubiquitin	proteasome 26S non-ATPase subunit 5	tetraodon nigroviridis full-length cdna	proteasome 26S non-ATPase subunit 5 [Homo sapiens]	-0.0639142	-0.701645	0.63773	0.352845	0.288931	-0.3488
Ssa#TC101041	0.0181002	Development	unnamed protein product	danio rerio plexin b1 mrna	plexin B3 [Homo sapiens]	0.351263	-2.0873	2.43856	0.0930795	0.444342	-1.99422
Ssa#S48397107	0.040192	Development	unnamed protein product	bos taurus sema transmembrane domain and cytoplasmic transcript variant 6 mrna	sema domain, transmembrane domain (TM), and cytoplasmic domain, (semaphorin) 6A [Homo sapiens]	2.16574	1.34494	0.820801	-1.13464	1.0311	0.210303
Ssa#STIR00023_2	0.0435874	Eicosanoids	Salmo salar clone ssal-rgf-502-144 Arachidonate 5-lipoxygenase putative mRNA, complete cds	arachidonate 5-lipoxygenase		-0.354768	0.742674	-1.09744	-0.309111	-0.663879	0.433563
Omy#BX858643	0.0149863	Endocrine System	Zgc:92069 protein	zebrafish dna sequence from clone dkey-76g24 in linkage group complete sequence	protein phosphatase 1, regulatory (inhibitor) subunit 3C [Homo sapiens]	1.91586	-0.247618	2.16348	-0.330258	1.58561	-0.577876
Omy#S15341113	0.0391684	Energy Metabolism; Amino Acid Metabolism	0	homo sapiens carbamoyl-phosphate synthetase mitochondrial nuclear gene encoding mitochondrial transcript variant mrna	carbamoyl-phosphate synthetase III [Oncorhynchus mykiss]	0.42876	-1.27619	1.70495	-0.198635	0.230125	-1.47482
Ssa#S31985332	0.0235949	Folding, Sorting and Degradation	Atxn3 protein	pan troglodytes ataxin transcript variant 2 mrna	ataxin 3 isoform 1 [Homo sapiens]	-0.0355554	-1.04616	1.0106	0.742417	0.706861	-0.303739
Omy#CA343236	0.0374214	Folding, Sorting and Degradation	unnamed protein product	taeniopygia guttata ccr4-not transcription subunit 4 mrna	CCR4-NOT transcription complex, subunit 4 isoform a [Homo sapiens]	1.02214	-0.519753	1.54189	0.186655	1.20879	-0.333098
Omy#BX085656	0.0189459	Folding, Sorting and Degradation	Fanconi anemia, complementation group L	rattus norvegicus fanconi complementation group l mrna	Fanconi anemia, complementation group L isoform 2 [Homo sapiens]	1.79048	0.614553	1.17593	-1.03545	0.755035	-0.420894
Ssa#S48423282	0.0255409	Folding, Sorting and Degradation	BTG1	salmo salar clone ssal-evd-539-383 btg1 complete cds	BTG1 [Salmo salar]	0.760135	-0.967748	1.72788	0.379121	1.13926	-0.588627
Ssa#S30293999	0.00522711	Glycan Biosynthesis and Metabolism	hypothetical protein LOC777616	homo sapiens mannosyl (alpha- -)-glycoprotein beta- -n- isozyme b transcript variant mrna	Alpha-1,3-mannosyl-glycoprotein 4-beta-N-acetylglucosaminyltransferase A [Salmo salar]	-0.152803	-1.82513	1.67232	0.429352	0.276549	-1.39578
Omy#S34426200	0.0484625	Glycan Biosynthesis and Metabolism	unnamed protein product	danio rerio udp-n-acetyl-alpha-d-galactosamine: polypeptide n-acetylgalactosaminyltransferase 7 mrna	polypeptide N-acetylgalactosaminyltransferase 7 [Homo sapiens]	-0.874493	-1.20629	0.331799	-0.000585953	-0.875079	-1.20688
Ssa#S19100169	0.049752	immune regulator	PREDICTED: fetuin B	tetraodon nigroviridis full-length cdna	Unknown	1.50743	-0.563024	2.07046	-0.316455	1.19098	-0.879479
Ssa#KSS3301	0.0100597	Immune System	heat shock protein 4	gasterosteus aculeatus clone cnb132-a02 mrna sequence	stress protein HSP70 [Oncorhynchus mykiss]	0.119738	2.30568	-2.18594	-0.552573	-0.432835	1.75311
Ssa#CL28Contig1	0.0314997	Immune System	Coagulation factor XIII A chain precursor	salmo salar clone ssal-rgf-528-230 coagulation factor xiii a chain precursor complete cds	Coagulation factor XIII A chain precursor [Salmo salar]	1.04553	1.90789	-0.862359	-1.32312	-0.277587	0.584773
Omy#CA378941	0.0207535	Immune System	novel protein similar to vertebrate Cas-Br-M (murine) ecotropic retroviral transforming sequence (CBL)	danio rerio cas-br-m ecotropic retroviral transforming sequence b ( ) mrna	Cas-Br-M (murine) ecotropic retroviral transforming sequence b [Homo sapiens]	1.08158	1.8214	-0.739818	-1.4735	-0.391917	0.347901
Ssa#EG816410	0.0359833	Immune System	unnamed protein product	gasterosteus aculeatus clone cfw263-f02 mrna sequence	inhibitor of kappa light polypeptide gene enhancer in B-cells, kinase beta [Homo sapiens]	1.36928	-0.119186	1.48847	-0.991943	0.377341	-1.11113
Omy#S34310120	0.0368031	Immune System	PREDICTED: similar to homolog of Drosophila discs large protein,	danio rerio large homolog like mrna	discs, large homolog 1 isoform 1 [Homo sapiens]	-1.16785	-1.58161	0.41376	1.12421	-0.0436406	-0.4574
Ssa#DW548235	0.00760123	Immune System	son of sevenless homolog	danio rerio zgc:158274 (zgc:158274) mrna	son of sevenless homolog 1 [Homo sapiens]	-1.79994	-0.673151	-1.12679	0.512934	-1.28701	-0.160217
Ssa#TC81470	0.0428698	Immune System	talin 1	danio rerio talin 1 mrna	talin 1 [Homo sapiens]	-1.02247	0.525215	-1.54769	0.824864	-0.19761	1.35008
Omy#S23942215	0.0168867	Immune System; Cardiovascular diseases; Signal Transduction	PREDICTED: similar to transforming growth factor beta-2	danio rerio transforming growth factor beta-2 mrna	transforming growth factor beta [Salmo salar]	1.12081	0.488536	0.632271	-0.773779	0.347028	-0.285243
Ssa#AM042317	0.0478296	Immune System; Signal Transduction	unnamed protein product	danio rerio phosphoinositide-3- delta polypeptide mrna	phosphoinositide-3-kinase, catalytic, delta polypeptide [Homo sapiens]	0.845623	-0.49959	1.34521	-0.785963	0.0596597	-1.28555
Ssa#S22709188	0.0396482	Immune System; Signal Transduction	PREDICTED: similar to TGF-beta type II receptor	danio rerio tgf-beta type ii receptor mrna	similar to TGF-beta type II receptor [Danio rerio]	-0.710914	-1.16016	0.449244	0.57878	-0.132133	-0.581378
Omy#S18153078	0.0105193	Immune System; Signaling Molecules and Interaction	claudin 1	---NA---	Claudin-like protein ZF4A22 [Salmo salar]	0.8535	1.0078	-0.1543	-0.56512	0.28838	0.44268
Omy#CA354955	0.023197	immunne response	PREDICTED: similar to amyloid beta A4 precursor protein-binding, family B, member 2	danio rerio amyloid beta a4 precursor protein- family member 2 mrna	Amyloid beta A4 precursor protein-binding family B member 1 [Salmo salar]	0.458731	1.85803	-1.39929	-1.39064	-0.931909	0.467386
Ssa#TC105353	0.0295814	Lipid Metabolism	Mecr protein	homo sapiens mitochondrial trans-2-enoyl- reductase nuclear gene encoding mitochondrial transcript variant mrna	Trans-2-enoyl-CoA reductase, mitochondrial precursor [Salmo salar]	-1.72121	-2.4896	0.768383	1.4565	-0.264713	-1.0331
Omy#S18536169	0.0126814	Lipid Metabolism	DNA-directed DNA polymerase epsilon	danio rerio novel protein vertebrate polymerase (dna directed) epsilon mrna (cdna clone image:9005389) partial cds	DNA polymerase epsilon catalytic subunit [Homo sapiens]	-1.66136	0.595956	-2.25731	0.169286	-1.49207	0.765242
Ssa#S31963760	0.018024	Lipid metabolism	glycoprotein, synaptic 2	tetraodon nigroviridis full-length cdna	glycoprotein, synaptic 2 [Homo sapiens]	-0.788108	-1.01649	0.228385	0.986223	0.198115	-0.03027
Omy#BX884204	0.0174005	Lipid metabolism	unnamed protein product	homo sapiens sec14-like 2 ( cerevisiae) transcript variant mrna	SEC14-like 2 [Homo sapiens]	1.63851	0.0864389	1.55207	-0.519244	1.11927	-0.432805
Ssa#STIR00100_3	0.0167251	Lipid metabolism	Salmo salar delta-6 fatty acyl desaturase (Fadsd6) gene, complete cds	Salmo salar delta-6 fatty acyl desaturase (Fadsd6) gene, complete cds		-2.1347	-2.0868	-0.0478983	0.196801	-1.9379	-1.89
Ssa#STIR19933	0.0417433	Lipid metabolism	Salmo salar clone ssal-evf-568-345 Tafazzin putative mRNA, complete cds	tafazzin		1.28641	-0.0714131	1.35782	-0.318027	0.968384	-0.38944
Ssa#STIR00041_4	0.0472948	Lipid metabolism	Salmo salar mRNA for peroxisome proliferator-activated receptor beta2B (pparb2B gene), isolate farm-reared#2	peroxisome proliferator-activated receptor beta		-2.03222	-0.162272	-1.86994	0.873345	-1.15887	0.711074
Ssa#S48414980	0.045936	Lipid metabolism	salmo salar clone ssal-rgf-530-254 atp-binding cassette sub-family b member mitochondrial precursor complete cds	ATP-binding cassette sub-family B member 8, mitochondrial precursor		0.507171	1.1312	-0.624026	-0.0823356	0.424836	1.04886
Omy#CX251971	0.0426583	Lipid Metabolism; Carbohyrate Metabolism; Aminoacid metabolism	hydroxymethylglutaryl-CoA synthase 1	danio rerio 3-hydroxy-3-methylglutaryl-coenzyme a synthase 1 mrna	3-hydroxy-3-methylglutaryl-Coenzyme A synthase 1 (soluble) [Homo sapiens]	1.71745	1.41305	0.304399	-1.06387	0.653575	0.349177
Omy#BX861726	0.00460835	Membrane traffiking	unnamed protein product	danio rerio copine viii mrna	copine VIII [Homo sapiens]	1.53478	0.860898	0.673881	-0.335924	1.19885	0.524973
Ssa#TC90958	0.0386168	Metabolism Amino acid	tyrosine aminotransferase	epinephelus coioides tyrosine aminotransferase partial cds	tyrosine aminotransferase [Homo sapiens]	-0.0723038	-1.391	1.3187	0.440185	0.367881	-0.950816
Ssa#S18847904	0.0196741	Metabolism Calcium	unnamed protein product	tetraodon nigroviridis full-length cdna	ATPase, Ca++ transporting, cardiac muscle, slow twitch 2 isoform 1 [Homo sapiens]	-1.60672	-0.0626275	-1.54409	-2.84796	-4.45468	-2.91059
Ssa#CX356622	0.012572	Metabolism Channel	large conductance calcium-activated potassium (BK) channel alpha subunit a	strongylocentrotus purpuratus calcium-activated potassium channel alpha subunit mrna	large conductance calcium-activated potassium channel subfamily M alpha member 1 isoform a [Homo sapiens]	0.46025	1.55663	-1.09638	-0.535752	-0.0755017	1.02087
Omy#S15290606	0.00659104	Metabolism lipids	PREDICTED: abhydrolase domain containing 5	tetraodon nigroviridis full-length cdna	CGI58 protein [Homo sapiens]	2.59487	3.11055	-0.515673	-1.47379	1.12108	1.63676
Ssa#S35661017	0.0399495	Metabolism Nucleotide	Xanthine dehydrogenase/oxidase	equus caballus xanthine dehydrogenase oxidase mrna	Xanthine dehydrogenase/oxidase [Salmo salar]	-2.11161	-2.64422	0.532607	0.975419	-1.13619	-1.6688
Ssa#S31963829	0.0187047	Metabolism of Cofactors and Vitamins	Retinol dehydrogenase 3	tetraodon nigroviridis full-length cdna	Retinol dehydrogenase 3 [Salmo salar]	0.373135	1.15858	-0.785447	-1.22006	-0.846929	-0.061482
Ssa#S30289580	0.0385571	Metabolism of Cofactors and Vitamins	Dehydrogenase/reductase SDR family member 13 precursor	tetraodon nigroviridis full-length cdna	Dehydrogenase/reductase SDR family member 13 precursor [Salmo salar]	1.35828	-0.21575	1.57403	-0.745701	0.612583	-0.961451
Ssa#S30296241	0.0431758	Metabolism Protease	PREDICTED: similar to Carboxypeptidase M precursor (CPM)	salmo salar clone ssal-rgf-540-302 uridine 5-monophosphate synthase complete cds	carboxypeptidase M precursor [Homo sapiens]	0.749052	1.3202	-0.571148	-0.996062	-0.247009	0.324139
Ssa#S30275401	0.0410061	Metabolism protease	neprilysin	homo sapiens membrane metallo-endopeptidase transcript variant mrna	membrane metallo-endopeptidase [Homo sapiens]	0.136402	-0.842791	0.979193	0.669009	0.805411	-0.173782
Ssa#CK884807	0.0422202	Metabolism protease	unnamed protein product	tetraodon nigroviridis full-length cdna	meprin A, beta [Homo sapiens]	-1.73712	-1.3958	-0.34132	1.03567	-0.701448	-0.360128
Ssa#S30275916	0.0142976	Metabolism Sugar	Fucosidase, alpha-L- 1, tissue	danio rerio zgc:101116 (zgc:101116) mrna	fucosidase, alpha-L-1, tissue [Homo sapiens]	2.1056	0.180404	1.92519	-0.200876	1.90472	-0.0204725
Ssa#S35690162	0.0237532	Nucleotide Metabolism	novel protein similar to human ectonucleoside triphosphate diphosphohydrolase 2 (ENTPD2)	gallus gallus ecto-atp-diphosphohydrolase mrna	Ectonucleoside triphosphate diphosphohydrolase 2 [Salmo salar]	-0.919181	-0.644702	-0.27448	0.771552	-0.14763	0.12685
Omy#S34310160	0.00739534	Nucleotide Metabolism	PREDICTED: similar to 5-nucleotidase, cytosolic IA	danio rerio 5- cytosolic ia mrna	Cytosolic 5-nucleotidase 1A [Salmo salar]	2.32096	1.58992	0.731039	-1.40396	0.917005	0.185965
Ssa#S31977736	0.018097	Regulation of transcription	unnamed protein product	danio rerio zinc finger protein 180 mrna	Gastrula zinc finger protein XLCGF57.1 [Oncorhynchus mykiss]	1.65803	0.526976	1.13105	-1.18393	0.474099	-0.656955
Ssa#STIR42843	0.0461449	Replication and Repair	unnamed protein product	danio rerio neuropeptide b mrna	Neuropeptide B precursor [Salmo salar]	-1.20541	0.499097	-1.70451	0.00403621	-1.20138	0.503133
Ssa#S48417080	0.0448697	Signal Transduction	0	danio rerio notch homolog 2 mrna	notch 1 [Oncorhynchus mykiss]	1.0383	1.82339	-0.785089	-1.23482	-0.196524	0.588565
Ssa#EG892538	0.0079255	Signal Transduction	adenomatosis polyposis coli	zebrafish dna sequence from clone ch73-238m11 in linkage group complete sequence	adenomatous polyposis coli [Homo sapiens]	-0.276125	-1.00014	0.724015	0.625907	0.349782	-0.374233
Omy#TC168946	0.0169093	Signal Transduction	PREDICTED: similar to Zinc finger FYVE domain-containing protein 9 (Mothers against decapentaplegic homolog-interacting protein) (Madh-interacting protein) (Smad anchor for receptor activation) (Receptor activation anchor) (hSARA) (Novel serine protease) (NSP...	homo sapiens zinc fyve domain containing 9 transcript variant mrna	zinc finger, FYVE domain containing 9 isoform 3 [Homo sapiens]	2.07457	0.464511	1.61005	-1.10124	0.973322	-0.636733
Omy#S23931398	0.0273331	Signal Transduction	phospholipase C delta 3A	paralichthys olivaceus phospholipase c delta 3a complete cds	1-phosphatidylinositol-4,5-bisphosphate phosphodiesterase delta-4 [Salmo salar]	0.35735	-1.453	1.81035	0.0313153	0.388665	-1.42169
Omy#S34308678	0.0306547	Signal Transduction	neuregulin beta-2a	ornithorhynchus anatinus neuregulin 1 mrna	neuregulin 1 isoform HRG-alpha [Homo sapiens]	0.874877	-1.31233	2.18721	0.279302	1.15418	-1.03303
Ssa#EG879136	0.0383088	Signal Transduction	PREDICTED: similar to Frizzled-3 precursor (Fz-3) (hFz3)	danio rerio frizzled homolog 3- mrna (cdna clone mgc:172002 image:7040422) complete cds	frizzled 3 [Homo sapiens]	-1.5476	-0.963586	-0.584012	0.746637	-0.80096	-0.216948
Ssa#S35664829	0.0105147	Signal Transduction	MAP kinase-activated protein kinase 3	tetraodon nigroviridis full-length cdna	MAP kinase-activated protein kinase 3 [Salmo salar]	1.06874	1.06931	-0.00057014	-0.294498	0.774243	0.774813
Ssa#TC74961	0.0049436	Signaling Molecules and Interaction	PREDICTED: hypothetical protein	danio rerio mgc86282 protein mrna	Gamma-aminobutyric acid receptor subunit delta [Salmo salar]	-0.933956	0.937509	-1.87146	-0.597208	-1.53116	0.340301
Ssa#S30276711	0.0097037	Signaling Molecules and Interaction	Activin receptor type-1B	salmo salar activin receptor type-1b mrna	Activin receptor type-1B [Salmo salar]	1.09796	0.349295	0.748666	-0.666536	0.431425	-0.317241
Ssa#DY716906	0.0167094	Signaling Molecules and Interaction	unnamed protein product	danio rerio beta 1 mrna	laminin, beta 1 precursor [Homo sapiens]	1.29061	0.783221	0.507392	-0.118235	1.17238	0.664987
Ssa#AM412029	0.0300278	Signaling Molecules and Interaction	PREDICTED: similar to LOC567732 protein	danio rerio loc567732 protein mrna	alpha-2-macroglobulin-like 1 [Homo sapiens]	-2.25537	0.472296	-2.72767	0.657567	-1.59781	1.12986
Omy#CA346982	0.0479561	T-cell response	Protein tyrosine kinase 2.2	danio rerio protein tyrosine kinase ( ) mrna	Tyrosine-protein kinase SYK [Salmo salar]	0.353856	1.47724	-1.12338	0.0689877	0.422843	1.54622
Ssa#S30280863	0.00684134	T-cell response	PREDICTED: similar to perforin 1 (pore forming protein)	danio rerio perforin 1 (pore forming protein) mrna	Perforin-1 precursor [Salmo salar]	-1.24458	-0.406682	-0.837896	0.311071	-0.933508	-0.0956115
Ssa#TC105599	0.0326534	T-cells response	plastin 1 (I isoform)	homo sapiens plastin 1 (i isoform) transcript variant mrna	Plastin-2 [Salmo salar]	0.0352383	1.95263	-1.91739	-0.660337	-0.625099	1.29229
Ssa#KSS4667	0.00217953	T-cells response?	hypothetical protein LOC322909	macaca fascicularis brain cdna clone: - human caldesmon 1 transcript variant eq:	Unknown	-0.205204	-0.849015	0.643812	0.347299	0.142096	-0.501716
Omy#CA348927	0.019896	Tissue adhesion	unnamed protein product	mus musculus protocadherin 19 transcript variant mrna	protocadherin 19 isoform b [Homo sapiens]	0.301141	1.63965	-1.33851	-0.172364	0.128777	1.46729
Omy#CA355753	0.0471712	Tissue Adhesion	membrane protein, palmitoylated 5 (MAGUK p55 subfamily member 5)	mus musculus cdna clone image: containing frame-shift errors	membrane protein, palmitoylated 5 [Homo sapiens]	-0.134324	-0.776494	0.642169	0.463766	0.329442	-0.312727
Ssa#CB516009	0.0414854	Tissue Adhesion	0	danio rerio cadherin-like 23 mrna	cadherin related 23 isoform 1 precursor [Homo sapiens]	1.19867	-1.02737	2.22603	-0.827157	0.371509	-1.85453
Ssa#CK885717	0.0184057	Tissue Differentiation	homeobox protein HoxC11bb	salmo salar coiled-coil transcriptional coactivator b homeobox protein 13bb homeobox protein 12bb and homeobox protein 11bb complete cds 10bb partial sequence and homeobox protein 9bb homeobox protein 8bb homeobox protein 6bb homeobox protein 5bb homeobox protein 4bb and single-strand selective monofunctional uracil complete cds	homeobox protein HoxC11bb [Salmo salar]	-1.05952	-2.54014	1.48062	1.35914	0.299622	-1.181
Ssa#TC72984	0.0142172	Tissue Differentiation	nuclear receptor co-repressor	danio rerio nuclear receptor co-repressor 1 mrna	nuclear receptor co-repressor 1 [Homo sapiens]	-0.199095	-0.782865	0.58377	-0.274388	-0.473483	-1.05725
Omy#CU068458	0.0293698	Tissue Differentiation	myeloid/lymphoid or mixed-lineage leukemia (trithorax homolog, Drosophila), isoform CRA_c	danio rerio clone 2775 myeloid lymphoid or mixed-lineage leukemia partial cds	myeloid/lymphoid or mixed-lineage leukemia (trithorax homolog, Drosophila) [Homo sapiens]	-0.177868	-0.745362	0.567494	0.282735	0.104867	-0.462627
Ssa#TC98423	0.00693103	Tissue Differentiation	0	0	Neuroblast differentiation-associated protein AHNAK [Salmo salar]	-0.156437	-1.27151	1.11507	0.423516	0.267079	-0.847992
Ssa#S35509837	0.0370677	Tissue Differentiation	c20orf149 protein	tetraodon nigroviridis full-length cdna	Pancreatic progenitor cell differentiation and proliferation factor	-0.11995	-0.862249	0.742299	0.269076	0.149126	-0.593173
Omy#CA364148	0.0486854	Tissue Differentiation	PREDICTED: similar to pleckstrin homology domain interacting protein	danio rerio pleckstrin homology domain interacting protein mrna	pleckstrin homology domain interacting protein [Homo sapiens]	0.153338	-0.938932	1.09227	-0.285665	-0.132326	-1.2246
Ssa#S30272457	0.0126071	Tissue Differentiation	Phosphatidylinositol signalling system	tetraodon nigroviridis full-length cdna	Phosphatidylinositol glycan anchor biosynthesis class U protein [Salmo salar]	0.60836	0.490557	0.117802	-0.354581	0.253779	0.135977
Omy#CX717775	0.036075	Tissue ECM collagen	unnamed protein product	homo sapiens type alpha 1 transcript variant mrna	collagen, type XII, alpha 1 long isoform precursor [Homo sapiens]	-0.104107	0.810958	-0.915064	0.0619285	-0.0421782	0.872886
Ssa#CA060915	0.0192687	Tissue ECM collagen	PREDICTED: hypothetical protein	salmo salar clone bac chori214- complete sequence	COL11A2 [Salmo salar]	-0.255308	-0.825188	0.569881	0.160754	-0.0945534	-0.664434
Ssa#DY730850	0.0162242	Tissue endothelium	endothelin-1	bovine mrna for preproendothelin	endothelin-1 [Oncorhynchus keta]	0.275136	0.985032	-0.709896	-0.158557	0.116579	0.826475
Ssa#TC113038	0.0391847	Tissue glycan	unnamed protein product	oncorhynchus mykiss sypg1 phf1 and rgl2 complete cds d complete sequence lgn- pbx2 notch- tap1 and brd2 complete cds and mhcii-alpha and raftlin-like complete sequence	Sialin [Salmo salar]	0.0467349	-0.668005	0.71474	0.127141	0.173876	-0.540864
Omy#NP544420	0.0350173	Tissue Growth factor	fibroblast growth factor 6-related protein	danio rerio fibroblast growth factor 6 complete cds	fibroblast growth factor 6-related protein [Oncorhynchus mykiss]	0.847278	1.7473	-0.900026	-1.4128	-0.565525	0.334502
Ssa#S35661038	0.049923	Tissue Hematopoiesis	Zinc finger protein Gfi-1b	salmo salar clone ssal-rgf-521-052 zinc finger protein gfi-1b pseudogene cds	B-cell lymphoma 6 protein homolog [Salmo salar]	0.683557	-0.114436	0.797993	0.0787328	0.76229	-0.0357033
Ssa#TC73710	0.0287166	Tissue Neural	beta2-adrenergic receptor	oncorhynchus mykiss beta2-adrenergic receptor mrna	beta2-adrenergic receptor [Oncorhynchus mykiss]	-0.00215928	-0.698766	0.696607	-0.051927	-0.0540863	-0.750693
Ssa#S18835827	0.0298126	Tissue Secretory	unnamed protein product	tetraodon nigroviridis full-length cdna	inter-alpha (globulin) inhibitor H3 preproprotein [Homo sapiens]	-0.201656	0.669694	-0.87135	-0.469753	-0.671409	0.199941
Ssa#AM402570	0.0362082	Tissue Secretory	Apolipoprotein A-I-1 precursor	salmo salar apolipoprotein a-i mrna	Apolipoprotein A-I-1 precursor [Salmo salar]	-0.645143	-0.00321928	-0.641924	-0.0540096	-0.699153	-0.0572289
Ssa#DW549593	0.000578432	Transcription	TBPL1_DANRERecName: Full=TATA box-binding protein-like protein 1; Short=TBP-like protein 1; AltName: Full=TATA box-binding protein-related factor 2; Short=TBP-related factor 2; AltName: Full=TBP-like factor	tetraodon nigroviridis full-length cdna	TBP-like 1 [Homo sapiens]	1.45795	-0.662495	2.12045	0.38795	1.8459	-0.274546
Omy#CA378067	0.00745978	Transcription	Cherp protein	danio rerio calcium homeostasis endoplasmic reticulum mrna (cdna clone mgc:198354 image:9039343) complete cds	calcium homeostasis endoplasmic reticulum protein [Homo sapiens]	2.52367	0.866414	1.65725	-0.572422	1.95124	0.293993
Ssa#TC95465	0.00718529	Transcription	pre-mRNA processing factor 8	ornithorhynchus anatinus prp8 pre-mrna processing factor 8 homolog partial mrna	U5 snRNP-specific protein [Homo sapiens]	-1.49771	-1.68123	0.183524	1.11246	-0.38525	-0.568774
Omy#TC165913	0.0179303	Translation	PREDICTED: valyl-tRNA synthetase	tsa: hippoglossus hippoglossus mrna sequence	valyl-tRNA synthetase [Homo sapiens]	-0.839979	0.713479	-1.55346	0.685124	-0.154855	1.3986
Ssa#TC110769	0.000235612	Translation	eukaryotic translation initiation factor 4Ba	sus scrofa clone: expressed in ovary	Eukaryotic translation initiation factor 4B [Salmo salar]	0.764122	-0.863334	1.62746	0.324498	1.08862	-0.538835
Ssa#S48409617	0.0147317	Translation	RAN binding protein 2 variant	danio rerio ran binding protein 2 mrna	RAN binding protein 2 [Homo sapiens]	-1.86638	-0.991856	-0.874523	0.695212	-1.17117	-0.296645
Ssa#DW563934	0.00450634	Translation	RAN GTPase activating protein 1	danio rerio ran gtpase activating protein 1 mrna	Ran GTPase-activating protein 1 [Salmo salar]	1.71127	2.0206	-0.309325	-1.06416	0.647115	0.95644
Ssa#TC104523	0.0171465	Translation	novel protein similar to vertebrate exportin 5 (XPO5)	danio rerio exportin 5 mrna	exportin 5 [Homo sapiens]	-1.24792	0.0728023	-1.32073	0.307745	-0.940178	0.380547
Omy#BX857116	0.0271457	Transport and Catabolism	Peroxisome assembly protein 10	tetraodon nigroviridis full-length cdna	Peroxisome assembly protein 10 [Salmo salar]	0.606616	2.44912	-1.8425	-0.411687	0.19493	2.03743
Ssa#EG910582	0.047307	Transport and Catabolism	unnamed protein product	gasterosteus aculeatus clone cfw98-h03 mrna sequence	centaurin delta 1 isoform b [Homo sapiens]	-0.987534	-1.11664	0.129103	0.692922	-0.294612	-0.423714
Ssa#S35529749	0.0268737	Unknown	PREDICTED: similar to leucine rich repeat containing 2	homo sapiens leucine rich repeat containing 2 transcript variant mrna	leucine rich repeat containing 2 [Homo sapiens]	0.605229	0.19187	0.413359	0.158741	0.763969	0.35061
Ssa#S35673254	0.0210372	Unknown	PREDICTED: similar to presenilin associated, rhomboid-like preproprotein	salmo salar clone bac chori214- complete sequence	Unknown	-2.45418	-0.89924	-1.55493	1.18669	-1.26748	0.287452
Ssa#S35512774	0.0125463	viral induced protein	0	salmo salar clone ssal-rgb2-603-155 proteasome subunit beta type-3 complete cds	AHNAK nucleoprotein isoform 1 [Homo sapiens]	-0.141386	-1.31092	1.16953	0.465808	0.324422	-0.845107
Ssa#S35512774	0.0125463	viral induced proteins	0	salmo salar clone ssal-rgb2-603-155 proteasome subunit beta type-3 complete cds	AHNAK nucleoprotein isoform 1 [Homo sapiens]	-0.141386	-1.31092	1.16953	0.465808	0.324422	-0.845107
Ssa#DW536659	0.0161131		unnamed protein product	bos taurus protein vprbp (hiv-1 vpr-binding protein) (vpr-interacting protein) (ddb1- and cul4-associated factor 1) partial mrna	HIV-1 Vpr binding protein [Homo sapiens]	-1.35494	1.16815	-2.52309	-1.0708	-2.42574	0.0973452
Ssa#DW540271	0.00683442		ring finger protein 144aa	mus musculus ring finger protein 144a transcript variant mrna	ring finger protein 144 [Homo sapiens]	-1.08245	0.884245	-1.9667	0.474621	-0.607829	1.35887
Omy#CR374035	0.0227117		chromosome 13 open reading frame 21	tetraodon nigroviridis full-length cdna	Stress-associated endoplasmic reticulum protein 1 [Salmo salar]	-0.552955	0.791255	-1.34421	-0.32865	-0.881605	0.462605
Ssa#S35531275	0.0455312		unnamed protein product	danio rerio spondin extracellular matrix mrna (cdna clone mgc:193754 image:9037919) complete cds	Spondin-2 [Salmo salar]	-0.473669	0.723675	-1.19734	-0.412437	-0.886106	0.311238
Omy#TC168276	0.0156373		unnamed protein product	rattus norvegicus gtpase activating protein and vps9 domains 1 mrna	GTPase activating protein and VPS9 domains 1 [Homo sapiens]	-0.233939	1.79024	-2.02418	-1.02447	-1.25841	0.765768
Ssa#DW548296	0.029952		ZN503_DANRERecName: Full=Zinc finger protein 503; AltName: Full=NocA-like zinc finger protein 2	zebrafish dna sequence from clone dkey-70e17 in linkage group 13 contains the znf503 gene for zinc finger protein a novel the 5 end of the gene for a novel protein (zgc:112463) and a complete sequence	Zinc finger protein 503 [Salmo salar]	-0.2183	0.849683	-1.06798	-0.0907395	-0.30904	0.758943
Ssa#S30275361	0.040944		EH domain-containing protein 3	strongylocentrotus purpuratus hypothetical loc587455 mrna	EH domain-containing protein 3 [Salmo salar]	-0.0726626	0.97726	-1.04992	-0.0613018	-0.133964	0.915958
Omy#CA380056	0.019398		HSPC171 protein	tetraodon nigroviridis full-length cdna	HSPC171 protein [Homo sapiens]	-0.0104738	1.0149	-1.02537	-0.0524462	-0.0629201	0.962454
Ssa#DY732096	0.0451823		transducin (beta)-like 2	tetraodon nigroviridis full-length cdna	transducin (beta)-like 2 [Danio rerio]	0.0287051	0.834602	-0.805897	0.145323	0.174028	0.979925
Ssa#DW584363	0.0335901		PREDICTED: F-box protein 11	danio rerio zgc:153171 (zgc:153171) mrna	F-box only protein 11 isoform 1 [Homo sapiens]	0.0474301	0.797612	-0.750182	0.381309	0.428739	1.17892
Ssa#S31969350	0.0246827		unnamed protein product	danio rerio solute carrier family member e1 mrna	solute carrier family 35, member E1 [Homo sapiens]	0.149214	0.790084	-0.64087	-0.279538	-0.130324	0.510545
Omy#S18099319	0.00462129		RIB43A domain with coiled-coils 1	zebrafish dna sequence from clone dkey-23g9 in linkage group complete sequence	hypothetical protein LOC791181 [Danio rerio]	0.188324	1.01892	-0.830597	-0.662906	-0.474581	0.356016
Ssa#EG792159	0.0301806		PREDICTED: hypothetical protein	mus musculus dual specificity phosphatase 13 transcript variant mrna	dual specificity phosphatase and pro isomerase domain containing 1 [Homo sapiens]	0.254444	1.20824	-0.9538	-0.298774	-0.04433	0.90947
Omy#S19718691	0.0311403		PREDICTED: similar to chromosome 1 open reading frame 101	ornithorhynchus anatinus chromosome 1 open reading frame 101 mrna	hypothetical protein LOC257044 [Homo sapiens]	0.284804	0.966786	-0.681982	-0.369106	-0.0843013	0.59768
Ssa#S35479403	0.00361888		FAM3A precursor	salmo salar clone ssal-rgf-511-139 fam3a precursor complete cds	FAM3A protein [Salmo salar]	0.31241	0.822384	-0.509975	-0.264175	0.0482351	0.55821
Omy#TC144408	0.0489991		CN130 protein	salmo salar cn130 protein mrna	CN130 protein [Salmo salar]	0.48237	1.56097	-1.0786	-0.236634	0.245736	1.32434
Omy#CA368656	0.0426478		PREDICTED: similar to chromodomain helicase DNA binding protein 6	danio rerio chromodomain helicase dna binding protein 6 mrna	chromodomain helicase DNA binding protein 7 [Homo sapiens]	0.562152	1.06473	-0.502582	-0.348435	0.213717	0.716299
Omy#CU067867	0.0239096		unnamed protein product	bos taurus protein clec16a mrna	C-type lectin domain family 16, member A [Homo sapiens]	-0.770651	-1.86841	1.09776	0.457465	-0.313186	-1.41095
Ssa#TC104282	0.0219306		novel protein similar to vertebrate transmembrane protein 58 (TMEM58, zgc:110683)	danio rerio zgc:110683 (zgc:110683) mrna	shisa homolog 4 [Homo sapiens]	-0.520997	-0.972197	0.451201	0.506472	-0.0145241	-0.465725
Ssa#S30246796	0.0105168		pumilio-1	oncorhynchus mykiss ompum1 mrna for pumilio- partial cds	pumilio-1 [Oncorhynchus mykiss]	-0.437495	-0.868979	0.431483	0.382493	-0.0550017	-0.486485
Ssa#KSS5279	0.012764		PREDICTED: similar to UPF0474 protein C5orf41	rattus norvegicus adult retina protein mrna	hypothetical protein LOC153222 [Homo sapiens]	-0.35896	-0.857658	0.498698	0.552515	0.193555	-0.305144
Omy#CA355172	0.0159213		unnamed protein product	gasterosteus aculeatus clone cgx48-a10 mrna sequence	ectodermal-neural cortex (with BTB-like domain) [Homo sapiens]	-0.321609	-1.02781	0.706198	0.961226	0.639617	-0.0665812
Omy#CX037432	0.0439198		PREDICTED: ubiquitin specific peptidase 7 (herpes virus-associated)	danio rerio ubiquitin specific peptidase 7 (herpes virus-associated) mrna	ubiquitin specific protease 7 [Homo sapiens]	-0.29396	-0.995995	0.702035	0.503907	0.209947	-0.492088
Omy#CA375046	0.00818351		unnamed protein product	osmerus mordax clone omor-rgc-002-253 fam100b complete cds	FAM100A [Salmo salar]	-0.142839	-1.08358	0.940744	0.483254	0.340414	-0.60033
Omy#S22928785	0.0157096		novel protein similar to vertebrate tensin 1 (TNS1)	rattus norvegicus tensin mrna	tensin [Homo sapiens]	-0.113749	-0.990188	0.876439	0.479582	0.365834	-0.510606
Omy#S18162730	0.0262835		si:dkey-33c12.4	danio rerio si:dkey- (si:dkey- ) mrna	Tetratricopeptide repeat protein 31 [Salmo salar]	-0.0929039	-0.945268	0.852364	0.392149	0.299245	-0.553119
Omy#TC172414	0.0389235		novel protein similar to vertebrate raft-linking protein (RAFTLIN)	oncorhynchus mykiss sypg1 phf1 and rgl2 complete cds d complete sequence lgn- pbx2 notch- tap1 and brd2 complete cds and mhcii-alpha and raftlin-like complete sequence	raft-linking protein [Homo sapiens]	-0.0495751	-0.809083	0.759508	0.376171	0.326596	-0.432912
Omy#BX081658	0.0252966		hypothetical protein LOC734939	homo sapiens odd-skipped related 2 transcript variant mrna	odd-skipped related 2 [Homo sapiens]	-0.0449501	-1.18543	1.14048	0.461774	0.416824	-0.723652
Omy#CA370819	0.00102666		unnamed protein product	---NA---	Leucine-rich repeat-containing protein 33 precursor [Salmo salar]	0.111063	-0.893678	1.00474	0.282235	0.393298	-0.611443
Ssa#CX356714	0.0224888		PREDICTED: similar to pendrin	mus musculus expressed sequence c78409 mrna	Sulfate transporter [Salmo salar]	1.39997	-0.78256	2.18253	-0.685347	0.71462	-1.46791
Ssa#S30276444	0.0197596		Trio	mus musculus triple functional domain (ptprf interacting) mrna	triple functional domain (PTPRF interacting) [Homo sapiens]	1.45012	0.33827	1.11185	-0.703463	0.746654	-0.365193
Ssa#S30281830	0.0337218		unnamed protein product	rattus norvegicus benzodiazapine receptor associated protein 1 mrna	RIM-binding protein 2 [Homo sapiens]	-2.60349	-2.09493	-0.508561	1.33939	-1.2641	-0.755541
Omy#BX874146	0.00960173		SAND_FUGRURecName: Full=Protein SAND	homo sapiens mon1 homolog a transcript variant mrna	MON1 homolog A [Homo sapiens]	0.67026	0.800789	-0.13053	-0.706351	-0.0360919	0.0944378
Omy#S23944135	0.0485299		novel protein similar to vertebrate pecanex-like 3 (Drosophila) (PCNXL3)	danio rerio pecanex-like 2 mrna	pecanex-like 2 [Homo sapiens]	0.810186	1.29741	-0.487224	-1.08257	-0.272388	0.214836
Ssa#S35599660	0.0354815		1-acylglycerol-3-phosphate O-acyltransferase 5	danio rerio zgc: mrna (cdna clone mgc:191584 image:100059893) complete cds	1-acylglycerol-3-phosphate O-acyltransferase 5 [Homo sapiens]	0.829037	0.969638	-0.140601	0.162343	0.99138	1.13198
Omy#S15277263	0.00992271		muscle-related coiled-coil protein	tetraodon nigroviridis full-length cdna	hypothetical protein LOC494036 [Danio rerio]	0.830544	1.19191	-0.36137	-0.676398	0.154146	0.515517
Ssa#CO470004	0.0415239		unnamed protein product	salmo salar clone ssal-rgf-534-197 neurabin-2 partial cds	Neurabin-2 [Salmo salar]	-1.14016	-0.141445	-0.998714	0.310165	-0.829993	0.168721
Ssa#S30279656	0.026341		Inositol hexakisphosphate kinase 2	tetraodon nigroviridis full-length cdna	Inositol hexakisphosphate kinase 2 [Salmo salar]	-0.879701	0.00828815	-0.887989	0.790153	-0.0895487	0.798441
Omy#BX085588	0.00532609		PREDICTED: membrane bound O-acyltransferase domain containing 2a	danio rerio membrane bound o-acyltransferase domain containing 2a mrna	O-acyltransferase (membrane bound) domain containing 2 [Homo sapiens]	-0.821939	-0.345011	-0.476928	0.412639	-0.4093	0.0676273
Omy#S15284717	0.0137096		PREDICTED: similar to Tetraspanin 33	homo sapiens penumbra complete cds	Tetraspanin-14 [Salmo salar]	2.19081	2.67948	-0.488663	-1.42275	0.768059	1.25672
Ssa#S30270681	0.00834488		exonuclease 3'-5' domain containing 2	danio rerio zgc:175195 (zgc:175195) mrna	exonuclease 3-5 domain-like 2 [Homo sapiens]	0.805714	0.671443	0.134271	-0.34513	0.460584	0.326313
Ssa#S31978290	0.049367		cone-rod homeobox	tetraodon nigroviridis full-length cdna	orthodenticle homeobox 2 isoform b [Homo sapiens]	0.904042	0.588849	0.315193	-0.30982	0.594222	0.279029
Ssa#DY693975	0.038606		Olfactomedin-like protein 2A precursor	salmo salar clone ssal-rgf-523-352 olfactomedin-like protein 2a precursor complete cds	Olfactomedin-like protein 2A precursor [Salmo salar]	1.0195	0.673871	0.345631	-0.373506	0.645997	0.300365
Ssa#S32004986	0.0360963		UBX domain containing 7	danio rerio zgc: mrna (cdna clone mgc:77918 image:7000482) complete cds	UBX domain containing 7 [Homo sapiens]	1.6952	1.31831	0.376891	-0.929196	0.766009	0.389118
Ssa#TC108951	0.026677		PREDICTED: similar to early estrogen-induced gene 1 protein	danio rerio novel protein vertebrate family with sequence similarity member a mrna	early estrogen-induced gene 1 protein isoform a [Homo sapiens]	0.802757	1.41897	-0.616211	-0.304729	0.498028	1.11424
Ssa#S31996711	0.0329325		unnamed protein product	mus musculus expressed sequence au040320 transcript variant mrna	polycystic kidney disease 1-like isoform a [Homo sapiens]	1.06964	2.35049	-1.28085	-0.895101	0.174538	1.45538
Ssa#TC74485	0.0156199		PREDICTED: similar to seizure related 6 homolog (mouse)	homo sapiens seizure related 6 homolog transcript variant mrna	seizure related 6 homolog isoform 1 [Homo sapiens]	1.44943	2.94685	-1.49742	-1.56391	-0.114481	1.38294
Ssa#S35548816	0.0276314		PDZ domain-containing protein 11	salmo salar pdz domain-containing protein 11 mrna	PDZ domain-containing protein 11 [Salmo salar]	-0.206005	-0.928439	0.722434	0.447404	0.241399	-0.481035
Omy#S18532018	0.0324139		novel protein (zgc:63624)	rattus norvegicus tbc1 domain member 5 mrna	TBC1 domain family, member 5 [Homo sapiens]	-0.15478	-0.985536	0.830756	0.795684	0.640903	-0.189852
Ssa#CB503308	0.0187559		-	salmo salar clone bac chori214- complete sequence	Unknown	0.926343	-0.344281	1.27062	0.0257284	0.952072	-0.318553
Omy#S15239165	0.0177866		UCMA_DICLARecName: Full=Unique cartilage matrix-associated protein; Contains: RecName: Full=Unique cartilage matrix-associated protein C-terminal fragment; Short=Ucma-C; AltName: Full=Gla-rich protein; Short=GRP; Flags: Precursor	mus musculus upper zone of growth plate and cartilage matrix associated transcript variant mrna	Unknown	1.91167	0.154951	1.75672	-1.66919	0.242485	-1.51424
Omy#CX260195	0.00449886		cationic amino acid transporter-2	homo sapiens solute carrier family 7 (cationic amino acid y+ system) member 2 transcript variant mrna	solute carrier family 7, member 2 isoform 1 [Homo sapiens]	0.825102	-0.829014	1.65412	0.225203	1.05031	-0.603811
Ssa#STIR43985	0.0363231		unnamed protein product	danio rerio transmembrane protein 41aa mrna	transmembrane protein 41A [Homo sapiens]	0.872576	-0.243223	1.1158	-0.451125	0.421451	-0.694349
Ssa#S35454867	0.0334723		PREDICTED: tumor protein p63 regulated 1-like	danio rerio tumor protein p63 regulated 1-like mrna	Tumor protein p63-regulated gene 1-like protein [Salmo salar]	0.905752	-0.0265728	0.932325	-0.742863	0.162889	-0.769436
Ssa#S35585482	0.0253827		GTDC1_DANRERecName: Full=Glycosyltransferase-like domain-containing protein 1	danio rerio glycosyltransferase-like domain containing 1 mrna	glycosyltransferase-like domain containing 1 isoform a [Homo sapiens]	0.938533	0.170363	0.76817	-0.817135	0.121398	-0.646772
Ssa#S30259087	0.0197077		ARGLA_DANRERecName: Full=Arginine and glutamate-rich protein 1-A	tetraodon nigroviridis full-length cdna	arginine and glutamate rich 1 [Homo sapiens]	0.941671	0.371101	0.57057	-0.246564	0.695107	0.124537
Ssa#S30287782	0.0489827		LOC792002 protein	mus musculus eg664867 misc rna	rhomboid-related protein 2 [Homo sapiens]	1.05284	-0.368833	1.42168	0.57497	1.62781	0.206137
Ssa#DY741124	0.0221566		ring finger protein 127	danio rerio lon peptidase n-terminal domain and ring finger protein 2 (ring finger protein 192) (neuroblastoma apoptosis-related protease) mrna	LON peptidase N-terminal domain and ring finger 2 [Homo sapiens]	1.07033	0.0958368	0.974495	0.00693889	1.07727	0.102776
Omy#TC159913	0.0440051		tetratricopeptide repeat domain 25	danio rerio tetratricopeptide repeat domain 25 mrna	tetratricopeptide repeat domain 25 [Homo sapiens]	1.21538	-0.606857	1.82224	0.0535521	1.26894	-0.553305
Ssa#S35584923	0.0235667		unnamed protein product	rattus norvegicus mam domain containing 2 mrna	MAM domain containing 2 [Homo sapiens]	1.22059	-0.331055	1.55165	-0.272971	0.947623	-0.604026
Omy#CA342703	0.0439646		zinc finger protein 36, C3H type-like 2	gasterosteus aculeatus clone cgx31-e06 mrna sequence	Butyrate response factor 2 [Salmo salar]	1.28923	-0.864567	2.1538	-0.394291	0.89494	-1.25886
Omy#S34423996	0.032016		unnamed protein product	danio rerio zgc: mrna (cdna clone mgc:192388 image:100060818) complete cds	EMSY protein [Homo sapiens]	1.53567	-0.638983	2.17465	-0.502479	1.03319	-1.14146
Omy#TC158735	0.0136711		unnamed protein product	rattus norvegicus zinc finger protein 609 mrna	zinc finger protein 609 [Homo sapiens]	1.54408	-0.0362539	1.58033	-0.886705	0.657374	-0.922959
Ssa#CK886907	0.0359218		PREDICTED: similar to Brca1 associated protein 1 isoform 2	taeniopygia guttata brca1 associated protein-1 mrna	BRCA1 associated protein-1 [Homo sapiens]	1.60443	-0.309512	1.91394	-0.182605	1.42183	-0.492117
Omy#CA369613	0.039789		PREDICTED: similar to Rims2 protein, partial	danio rerio rims2 protein partial mrna	similar to Rims2 protein [Danio rerio]	1.76439	0.342681	1.42171	-0.173761	1.59063	0.16892
Omy#TC154373	0.022598		BCL2-related ovarian killer	gasterosteus aculeatus clone cgx67-f05 mrna sequence	BCL2-related ovarian killer [Homo sapiens]	2.0417	0.392765	1.64893	-0.298623	1.74308	0.0941421
Omy#TC171054	0.0033653		unnamed protein product	mus musculus gcn1 general control of amino-acid synthesis 1-like 1 mrna	GCN1 general control of amino-acid synthesis 1-like 1 [Homo sapiens]	2.07357	-0.251334	2.3249	-1.24128	0.832288	-1.49262
Omy#S34309791	0.035418		unnamed protein product	zebrafish dna sequence from clone ch211-205j18 in linkage group complete sequence	family with sequence similarity 5, member C [Homo sapiens]	2.30865	-0.128773	2.43742	-1.01774	1.29091	-1.14651
Omy#TC164673	0.0244448		PREDICTED: hypothetical protein	strongylocentrotus purpuratus mgc79735 protein mrna	hypothetical protein LOC57721 [Homo sapiens]	0.502819	-1.43774	1.94056	0.257008	0.759828	-1.18073
Ssa#TC87668	0.0446031		selenocysteine tRNA activating factor	takifugu rubripes selenocysteine trna activating factor mrna	zinc finger protein 143 [Homo sapiens]	0.509319	-0.845808	1.35513	0.580406	1.08972	-0.265403
Ssa#DY710881	0.00269539		PREDICTED: hypothetical protein	danio rerio ubiquitin specific protease 25 mrna	ubiquitin specific protease 25 [Homo sapiens]	0.570288	-1.11581	1.68609	-0.0382564	0.532032	-1.15406
Omy#CA384224	0.0153038		HECT domain containing 3	danio rerio hect domain containing 3 mrna	HECT domain containing 3 [Homo sapiens]	0.597225	-1.1079	1.70512	0.451073	1.0483	-0.656824
Omy#CA344831	0.00349756		PREDICTED: hypothetical protein LOC402838	zebrafish dna sequence from clone dkey-74k8 in linkage group complete sequence	ring finger protein 20 [Homo sapiens]	0.629159	-0.81334	1.4425	0.323402	0.95256	-0.489938
Omy#S15268006	0.0224084		unnamed protein product	danio rerio receptor-interacting serine-threonine kinase mrna (cdna clone mgc:192758 image:100061224) complete cds	ankyrin repeat domain 3 [Homo sapiens]	-1.98009	-1.37818	-0.601915	1.22564	-0.754447	-0.152532
Omy#BX862970	0.0176793		PREDICTED: hypothetical protein LOC325248 isoform 1	gasterosteus aculeatus clone cfw199-h02 mrna sequence	DEAD (Asp-Glu-Ala-Asp) box polypeptide 31 isoform 2 [Homo sapiens]	-1.93947	-1.20961	-0.729864	0.620994	-1.31848	-0.588614
Omy#CR369787	0.0440424		PREDICTED: similar to WD repeat-containing protein 26	danio rerio si:ch211- (si:ch211- ) mrna	WD repeat domain 26 isoform a [Homo sapiens]	-1.86051	-1.25491	-0.605598	0.382616	-1.4779	-0.872298
Omy#CA347081	0.0396216		LOC100149074 protein	danio rerio kinesin family member 21a partial mrna	kinesin family member 21A [Homo sapiens]	-1.76984	-1.40699	-0.362844	1.03914	-0.730699	-0.367856
Ssa#S30239670	0.0476163		silver homolog (mouse) b	gallus gallus pmel17 protein complete cds	Transmembrane glycoprotein NMB precursor [Salmo salar]	-1.43763	-1.90751	0.469881	0.825744	-0.611882	-1.08176
Ssa#CK885083	0.0369345		PREDICTED: LPS-responsive vesicle trafficking, beach and anchor containing	mus musculus lps-responsive beige-like anchor transcript variant mrna	LPS-responsive vesicle trafficking, beach and anchor containing [Homo sapiens]	-1.43089	-2.25569	0.824799	2.30505	0.874164	0.0493648
Ssa#CK886412	0.0461622		KD5BB_DANRERecName: Full=Lysine-specific demethylase 5B-B; AltName: Full=Histone demethylase JARID1B-B; AltName: Full=Jumonji/ARID domain-containing protein 1B-B	gasterosteus aculeatus clone cnb80-b09 mrna sequence	jumonji, AT rich interactive domain 1B [Homo sapiens]	-1.33699	-1.64664	0.309653	1.25901	-0.0779801	-0.387633
Ssa#S35554559	0.0243938		unnamed protein product	danio rerio zgc: mrna (cdna clone mgc:192854 image:100061332) complete cds	Myotubularin-related protein 6 [Salmo salar]	-1.27742	-2.60869	1.33128	2.05058	0.773165	-0.558112
Ssa#DY693380	0.0352119		glycerol kinase 5 (putative)	danio rerio glycerol kinase 5 mrna	Glycerol kinase, testis specific 1 [Salmo salar]	-1.12322	-0.948015	-0.175204	0.587694	-0.535525	-0.360321
Ssa#S30273131	0.0253257		unnamed protein product	homo sapiens creb regulated transcription coactivator 3 transcript variant mrna	transducer of regulated CREB protein 3 isoform a [Homo sapiens]	-0.916267	-0.972272	0.0560054	0.667673	-0.248594	-0.304599
Omy#S15301697	0.00907258		PREDICTED: similar to forkhead box J3	danio rerio forkhead box j3 mrna	forkhead box J3 [Homo sapiens]	-0.767474	-1.02402	0.256547	0.79778	0.0303062	-0.226241
Omy#S34426226	0.00691848		LOC100000247 protein	gallus gallus formin binding protein 4 mrna	formin binding protein 4 [Homo sapiens]	-0.741071	-1.13499	0.393921	0.697661	-0.0434105	-0.437332
Ssa#TC68799	0.0192471		unnamed protein product	danio rerio ubiquitin specific protease mrna (cdna clone image:5915893) containing frame-shift errors	ubiquitin specific protease 16 isoform b [Homo sapiens]	-0.563724	-0.871011	0.307287	0.00181158	-0.561913	-0.8692
Ssa#S35562755	0.0139425		PREDICTED: similar to cellular nucleic acid binding protein 2, partial	zebrafish dna sequence from clone dkey- complete sequence	similar to gag-like protein [Danio rerio]	-0.524296	-0.854895	0.330599	0.67549	0.151195	-0.179405
Omy#S15269720	0.0228313		unnamed protein product	taeniopygia guttata kiaa1589 protein mrna	zinc finger, FYVE domain containing 1 isoform 1 [Homo sapiens]	1.52506	0.870217	0.654842	-0.699489	0.82557	0.170728
Ssa#EG648111	0.0347203		PREDICTED: similar to GSG1-like	tetraodon nigroviridis full-length cdna	GSG1-like isoform 1 [Homo sapiens]	1.26551	1.73494	-0.469433	-1.47216	-0.206646	0.262787
Ssa#S30246345	0.0404719		unnamed protein product	danio rerio zgc:158219 (zgc:158219) mrna	hepatitis C virus F protein-binding protein 2 [Homo sapiens]	1.74028	2.00089	-0.260617	-1.11275	0.627526	0.888143
Ssa#S35549998	0.0103928		GASZ	tetraodon nigroviridis clone gstna- complete sequence	ankyrin repeat, SAM and basic leucine zipper domain containing 1 [Danio rerio]	-1.49055	-0.237417	-1.25313	0.917697	-0.572855	0.68028
Ssa#KSS908	0.0363623		Ufm1-specific protease 2	salmo salar ufm1-specific protease 2 mrna	Ufm1-specific protease 2 [Salmo salar]	-1.31619	-0.269056	-1.04713	0.528801	-0.787385	0.259744
