# Supplementary material for: Effects of functional feeds on the lipid composition, transcriptomic responses and pathology in heart of Atlantic salmon (Salmo salar L.) before and after experimental challenge with Piscine Myocarditis Virus (PMCV)
Source: BMC Genomics. 2014 Jun 11;15(1):462. doi: 10.1186/1471-2164-15-462 (PMC4079957; doi:10.1186/1471-2164-15-462)
Supplement: Supplementary file 3 — Additional file 3: Table S2: Primers used for the RT-qPCR. (XLSX 15 KB) [file 12864_2014_6183_MOESM3_ESM.xlsx]

## Sheet: PRIMERS
	ID	Best BLAST hit	Probe, GenBank ID	Amplicon length	Forward	Reverse	Tm
					5’ à 3’	5’ à 3’
	IFNG	Interferon gamma mRNA [Salmo salar]	Ssa#S22497299	170	TGGATGAGTGTGGTTCTGGA	TTCTGCAGGTGTGTCCTCAG	60ºC
			AJ841811
	IRF4	Interferon regulatory factor 4 mRNA [Salmo salar]	Ssa#TC107689	229	TCTCTTCCTGAGCTGCCCTA	CACAGGAGAGTCCCGGTAAA	60ºC
	TCRA	T-cell receptor alpha chain V region [Salmo salar]	Ssa#S35603081	169	TGGAGAACAGGTCACACTGG	ATTGAGATGGGCATCGAATC	59ºC
			EG887499
	VLIG	Very large inducible GTPase 1-3	Ssa#BQ035726	195	GTCACCAGCCAAAGTATGCC	TGCAATCTCTACCACCCCAT	59ºC
	GRZA	Granzyme A [Salmo salar]	Ssa#S31981622	166	TAAAGGTCGCATCCCTCATC	TCCAGACACTGAGCAGTTGG	60ºC
	VAKT	v-akt murine thymoma viral oncogene homolog 1 [Homo sapiens]	Omy#CA354845	163	AATCGCCGAAACAGCTCATT	CAGGTTAGTGTGTCCAGGGT	60ºC
	IIHC1	Interferon induced with helicase C domain 1 [Homo sapiens]	Ssa#S48413574	206	TTTGTGGATGCACTGTCAGC	ATTTCACGGTCCTCTTCGGT	60ºC
	TNFd	TNF decoy receptor [Salmo salar]	Ssa#S35595553	160	AAGTTTTCTGTGTGTGCCCC	TTGGTGTGAGGATCTGCAGT	59ºC
	MM13	Matrix metalloproteinase 13 [Salmo salar]	Ssa#S35545523	229	TCAAGCTCTTTATGGCCCGA	AGCAGCATCCACTTTGTTGG	59ºC
			EG831901
	IGM	Immunoglobulin mu heavy chain [Oncorhynchus mykiss]	Ssa#S35560318	153	AGCCTCTATGACTGTCCAGC	TTGTGGTGTGTTCCTCCAGT	59ºC
			EG846696
	CD8B	CD8 beta [Salmo salar]	Ssa#S22938352	188	CAGTCTTTTGGTTCCGCACA	TGCGTCCTCTGCCGTTATAT	59ºC
			AY693394
	ELF1A	Elongation factor 1 alpha		175	CTGCCCCTCCAGGACGTTTACAA	CACCGGGCATAGCCGATTCC	60ºC
			AF321836
	BACT	Beta-actin		141	ACATCAAGGAGAAGCTGTGC	GACAACGGAACCTCTCGTTA	56ºC
			AF012125
	B2	Cofilin-2		224	AGCCTATGACCAACCCACTG	TGTTCACAGCTCGTTTACCG	60ºC
			TC63899
