# Supplementary material for: Effects of functional feeds on the lipid composition, transcriptomic responses and pathology in heart of Atlantic salmon (Salmo salar L.) before and after experimental challenge with Piscine Myocarditis Virus (PMCV)
Source: BMC Genomics. 2014 Jun 11;15(1):462. doi: 10.1186/1471-2164-15-462 (PMC4079957; doi:10.1186/1471-2164-15-462)
Supplement: Supplementary file 4 — Additional file 4: Table S3: RT-qPCR validation of microarray results. Values represent the expression ratios for the selected genes between the three dietary groups at 6- and 8-weeks post-infection with PMCV obtained by microarray analysis or RTqPCR. (XLSX 12 KB) [file 12864_2014_6183_MOESM4_ESM.xlsx]

## Sheet: Validation
6w REF vs CMS1				8w REF vs CMS1
Gene	qPCR fold change	Microarray fold change		Gene	qPCR fold change	Microarray fold change
IFNG	1.858	1.7263		IFNG	2.164	2.03522
IRF4	-1.66945	1.95524		IRF4	-1.20192	1.18644
TCRA	1.183	3.88351		TCRA	1.523	2.36246
VLIG	-1.03413	1.29702		VLIG	1.925	3.52588
GRZA	2.803	2.65022		GRZA	3.401	3.04161
VAKT	1.05	1.58658		VAKT	-1.1274	-4.07945
IIHC1	-1.14286	1.40476		IIHC1	1.246	1.64989
TNFd	1.9	1.66917		TNFd	2.849	2.58461
MM13	1.886	-1.22476		MM13	3.283	3.74169
IGM	1.62	3.62728		IGM	-1.24844	-1.2866
CD8B	2.875	2.07193		CD8B	1.635	2.01523
6w REF vs CMS2				8w REF vs CMS2
Gene	qPCR fold change	Microarray fold change		Gene	qPCR fold change	Microarray fold change
IFNG	1.59	1.51679		IFNG	2.171	2.03896
IRF4	-1.49701	-1.26504		IRF4	1.078	4.49553
TCRA	1.133	2.21118		TCRA	1.362	2.66856
VLIG	1.107	2.75293		VLIG	1.821	4.79599
GRZA	2.127	2.18223		GRZA	3.316	2.93694
VAKT	1.137	1.17443		VAKT	-1.08696	-7.51235
IIHC1	1.152	5.23218		IIHC1	1.373	3.54924
TNFd	1.59	1.47822		TNFd	3.923	2.88808
MM13	1.947	1.2182		MM13	4.566	3.92888
IGM	1.582	3.49166		IGM	-1.17371	-1.35348
CD8B	2.251	1.75578		CD8B	1.549	1.43024
6w CMS1 vs CMS2				8w CMS1 vs CMS2
Gene	qPCR fold change	Microarray fold change		Gene	qPCR fold change	Microarray fold change
IFNG	-1.16822	-1.13813		IFNG	1.003	1.00184
IRF4	1.116	-2.47346		IRF4	1.295	3.7891
TCRA	-1.04384	-1.75631		TCRA	-1.11857	1.12957
VLIG	1.144	2.1225		VLIG	-1.05708	1.36023
GRZA	-1.31752	-1.21446		GRZA	-1.02564	-1.03564
VAKT	1.083	-1.35093		VAKT	1.037	-1.84151
IIHC1	1.316	3.72461		IIHC1	1.102	2.1512
TNFd	-1.19474	-1.12918		TNFd	1.377	1.11741
MM13	1.032	1.49199		MM13	1.391	1.05003
IGM	-1.02354	-1.03884		IGM	1.064	-1.05198
CD8B	-1.27714	-1.18006		CD8B	-1.05597	-1.40902
